# Supplementary material for: Effects of Dietary Indole-3-carboxaldehyde Supplementation on Growth Performance, Intestinal Epithelial Function, and Intestinal Microbial Composition in Weaned Piglets
Source: Front Nutr. 2022 May 16;9:896815. doi: 10.3389/fnut.2022.896815 (PMC9149414; doi:10.3389/fnut.2022.896815)
Supplement: Supplementary file 1 [file Table_1.XLSX]

## Sheet: otu_taxa_table
	Control-2	Control-3	Control-4	Control-5	Control-6	Control-7	Control-8	ICA-1	ICA-2	ICA-3	ICA-4	ICA-5	ICA-6	ICA-8
OTU ID	2	3	4	5	6	7	8	9	10	11	12	13	14	16	taxonomy
OTU1	81	27713	4309	319	468	5667	5523	7	5	2	0	0	35	16	d__Bacteria;p__Proteobacteria;c__Alphaproteobacteria;o__Sphingomonadales;f__Sphingomonadaceae;g__Sphingomonas
OTU2	1072	2	1729	2891	2312	1896	958	2073	700	2424	1315	856	866	2105	d__Bacteria;p__Bacteroidota;c__Bacteroidia;o__Bacteroidales;f__Muribaculaceae;g__norank;s__uncultured bacterium
OTU3	108	222	5599	891	213	1120	1463	571	1349	909	1329	1477	2357	1928	d__Bacteria;p__Firmicutes;c__Clostridia;o__Clostridiales;f__Clostridiaceae;g__Clostridium sensu stricto 1;s__uncultured bacterium
OTU4	843	1	265	1197	436	831	1402	669	3220	726	335	744	1482	1421	d__Bacteria;p__Bacteroidota;c__Bacteroidia;o__Bacteroidales;f__Prevotellaceae;g__Prevotellaceae UCG-003;s__uncultured bacterium
OTU5	900	0	800	2269	991	881	673	821	1371	384	437	1010	1034	1324	d__Bacteria;p__Firmicutes;c__Negativicutes;o__Acidaminococcales;f__Acidaminococcaceae;g__Phascolarctobacterium;s__uncultured bacterium
OTU6	73	6	2103	329	423	1937	1388	693	1494	538	580	442	1244	1287	d__Bacteria;p__Firmicutes;c__Clostridia;o__Peptostreptococcales-Tissierellales;f__Peptostreptococcaceae;g__Terrisporobacter;s__uncultured bacterium
OTU7	435	0	2014	1596	2380	935	1909	28	716	146	495	32	453	709	d__Bacteria;p__Bacteroidota;c__Bacteroidia;o__Bacteroidales;f__Prevotellaceae;g__Prevotella_9;s__uncultured bacterium
OTU8	0	1	170	789	2893	6135	658	71	161	46	71	14	549	88	d__Bacteria;p__Bacteroidota;c__Bacteroidia;o__Bacteroidales;f__Prevotellaceae;g__Prevotella_7;s__uncultured bacterium
OTU9	4	0	3254	652	784	2891	3032	361	51	18	51	137	77	208	d__Bacteria;p__Bacteroidota;c__Bacteroidia;o__Bacteroidales;f__Prevotellaceae;g__Prevotella;s__uncultured bacterium
OTU10	2668	0	419	1182	631	642	358	927	559	1460	716	388	359	281	d__Bacteria;p__Firmicutes;c__Clostridia;o__Oscillospirales;f__Oscillospiraceae;g__UCG-002;s__uncultured bacterium
OTU11	503	0	1139	1345	590	453	1236	353	176	90	444	427	1634	1644	d__Bacteria;p__Bacteroidota;c__Bacteroidia;o__Bacteroidales;f__Prevotellaceae;g__Alloprevotella;s__uncultured bacterium
OTU12	5	3	656	143	4157	417	481	0	3094	39	125	19	47	68	d__Bacteria;p__Bacteroidota;c__Bacteroidia;o__Bacteroidales;f__Prevotellaceae;g__Prevotella_9;s__uncultured bacterium
OTU13	0	0	360	187	0	410	32	44	2994	0	187	1605	121	2593	d__Bacteria;p__Bacteroidota;c__Bacteroidia;o__Bacteroidales;f__Prevotellaceae;g__Alloprevotella;s__uncultured bacterium
OTU14	238	0	300	3425	54	12	208	836	317	104	36	950	1462	268	Unclassified
OTU15	636	0	141	909	379	429	815	42	496	671	240	1050	119	1719	d__Bacteria;p__Firmicutes;c__Bacilli;o__Lactobacillales;f__Lactobacillaceae;g__Lactobacillus
OTU16	200	0	590	152	3247	371	527	44	331	672	166	390	238	624	d__Bacteria;p__Firmicutes;c__Clostridia;o__Oscillospirales;f__Ruminococcaceae;g__Faecalibacterium;s__uncultured bacterium
OTU17	777	5	241	296	0	29	1276	105	109	767	423	1296	1080	804	d__Bacteria;p__Proteobacteria;c__Gammaproteobacteria;o__Burkholderiales;f__T34;g__norank;s__uncultured bacterium
OTU18	181	0	1341	1072	515	291	111	113	133	185	943	495	650	892	d__Bacteria;p__Bacteroidota;c__Bacteroidia;o__Bacteroidales;f__Prevotellaceae;g__Prevotella;s__uncultured bacterium
OTU19	4	2	27	1645	2073	402	1861	40	89	249	60	23	190	68	d__Bacteria;p__Firmicutes;c__Negativicutes;o__Veillonellales-Selenomonadales;f__Veillonellaceae;g__Megasphaera;s__Megasphaera elsdenii DSM 20460
OTU20	80	1919	635	367	81	206	2531	10	0	0	0	4	0	0	d__Bacteria;p__Proteobacteria;c__Gammaproteobacteria;o__Burkholderiales;f__Burkholderiaceae;g__Burkholderia-Caballeronia-Paraburkholderia
OTU21	2148	0	62	768	2	118	959	122	163	555	53	113	103	47	d__Bacteria;p__Bacteroidota;c__Bacteroidia;o__Bacteroidales;f__Muribaculaceae;g__norank;s__uncultured bacterium
OTU22	231	0	559	170	1968	171	132	28	688	82	163	272	226	285	d__Bacteria;p__Firmicutes;c__Clostridia;o__Lachnospirales;f__Lachnospiraceae;g__Blautia;s__uncultured bacterium
OTU23	580	0	218	359	237	1364	207	99	130	355	316	363	181	451	d__Bacteria;p__Bacteroidota;c__Bacteroidia;o__Bacteroidales;f__Rikenellaceae;g__Rikenellaceae RC9 gut group;s__uncultured bacterium
OTU24	449	4	593	112	528	487	299	31	209	197	114	381	507	833	d__Bacteria;p__Firmicutes;c__Clostridia;o__Oscillospirales;f__Ruminococcaceae;g__Subdoligranulum;s__uncultured bacterium
OTU25	54	0	713	131	20	331	976	192	79	144	330	738	567	433	d__Bacteria;p__Firmicutes;c__Clostridia;o__Oscillospirales;f__Oscillospiraceae;g__UCG-005;s__uncultured bacterium
OTU26	16	0	9	0	0	0	0	71	0	0	1	336	0	3955	d__Bacteria;p__Bacteroidota;c__Bacteroidia;o__Bacteroidales;f__p-251-o5;g__norank;s__uncultured bacterium
OTU27	80	0	111	1128	62	97	351	358	219	237	1241	16	205	169	d__Bacteria;p__Desulfobacterota;c__Desulfuromonadia;o__Bradymonadales;f__norank;g__norank;s__uncultured bacterium
OTU28	822	2	63	422	626	105	415	15	220	216	503	92	326	321	d__Bacteria;p__Firmicutes;c__Clostridia;o__Oscillospirales;f__[Eubacterium] coprostanoligenes group;g__norank;s__uncultured bacterium
OTU29	858	0	10	385	0	20	0	1626	208	42	255	175	383	184	d__Bacteria;p__Firmicutes;c__Clostridia;o__Lachnospirales;f__Lachnospiraceae;g__Lachnospiraceae XPB1014 group;s__uncultured bacterium
OTU30	4	2	682	87	1327	207	269	1	1094	17	67	8	14	27	d__Bacteria;p__Bacteroidota;c__Bacteroidia;o__Bacteroidales;f__Prevotellaceae;g__Prevotella_9;s__uncultured bacterium
OTU31	769	0	12	75	6	41	256	489	1294	41	499	60	68	85	d__Bacteria;p__Bacteroidota;c__Bacteroidia;o__Bacteroidales;f__Prevotellaceae;g__Prevotellaceae NK3B31 group;s__uncultured bacterium
OTU32	70	3	188	93	575	111	542	5	1086	85	100	27	108	647	d__Bacteria;p__Bacteroidota;c__Bacteroidia;o__Bacteroidales;f__Prevotellaceae;g__Prevotella_9;s__uncultured bacterium
OTU33	104	1	419	483	8	48	51	64	4	5	197	67	864	1065	d__Bacteria;p__Bacteroidota;c__Bacteroidia;o__Bacteroidales;f__Prevotellaceae;g__Alloprevotella;s__uncultured bacterium
OTU34	833	2	70	157	78	132	259	194	336	84	335	199	301	359	d__Bacteria;p__Firmicutes;c__Clostridia;o__Peptostreptococcales-Tissierellales;f__Anaerovoracaceae;g__Family XIII AD3011 group;s__uncultured bacterium
OTU35	1165	0	50	31	718	114	279	40	24	136	132	317	4	300	d__Bacteria;p__Firmicutes;c__Bacilli;o__Lactobacillales;f__Lactobacillaceae;g__Limosilactobacillus
OTU36	10	0	209	61	5	232	313	517	834	61	95	259	516	147	d__Bacteria;p__Firmicutes;c__Clostridia;o__Oscillospirales;f__Oscillospiraceae;g__UCG-005;s__uncultured bacterium
OTU37	561	0	350	118	1159	103	12	8	531	44	39	144	76	26	d__Bacteria;p__Bacteroidota;c__Bacteroidia;o__Bacteroidales;f__Prevotellaceae;g__Prevotellaceae NK3B31 group;s__uncultured bacterium
OTU38	28	0	369	17	365	564	303	10	92	281	457	160	95	405	d__Bacteria;p__Firmicutes;c__Clostridia;o__Lachnospirales;f__Lachnospiraceae;g__Roseburia;s__uncultured bacterium
OTU39	150	0	218	160	377	290	246	62	238	309	130	310	271	384	d__Bacteria;p__Firmicutes;c__Clostridia;o__Lachnospirales;f__Lachnospiraceae;g__norank
OTU40	392	0	434	33	269	23	536	42	28	138	480	382	162	191	d__Bacteria;p__Firmicutes;c__Clostridia;o__Lachnospirales;f__Lachnospiraceae
OTU41	2844	0	0	23	0	41	0	33	30	17	0	49	54	8	d__Bacteria;p__Desulfobacterota;c__Desulfuromonadia;o__Bradymonadales;f__norank;g__norank;s__uncultured bacterium
OTU42	53	1	1293	107	26	380	160	92	145	108	75	211	400	21	d__Bacteria;p__Spirochaetota;c__Spirochaetia;o__Spirochaetales;f__Spirochaetaceae;g__Treponema;s__uncultured bacterium
OTU43	543	0	110	283	20	111	290	391	231	488	84	152	174	124	d__Bacteria;p__Bacteroidota;c__Bacteroidia;o__Bacteroidales;f__Rikenellaceae;g__Rikenellaceae RC9 gut group;s__uncultured bacterium
OTU44	47	0	20	357	6	17	16	23	11	33	44	29	31	2302	d__Bacteria;p__Campylobacterota;c__Campylobacteria;o__Campylobacterales;f__Campylobacteraceae;g__Campylobacter
OTU45	0	0	0	55	0	0	0	664	5	0	315	133	142	1617	d__Bacteria;p__Bacteroidota;c__Bacteroidia;o__Bacteroidales;f__Bacteroidales RF16 group;g__norank;s__uncultured rumen bacterium
OTU46	10	0	373	46	465	756	427	8	235	10	142	81	79	267	d__Bacteria;p__Bacteroidota;c__Bacteroidia;o__Bacteroidales;f__Prevotellaceae;g__uncultured;s__uncultured bacterium
OTU47	1035	0	110	320	215	293	33	91	3	323	111	261	53	37	d__Bacteria;p__Firmicutes;c__Clostridia;o__Oscillospirales;f__Oscillospiraceae;g__UCG-002;s__uncultured bacterium
OTU48	94	0	303	57	233	90	180	32	39	385	154	601	445	270	d__Bacteria;p__Firmicutes;c__Clostridia;o__Lachnospirales;f__Lachnospiraceae;g__Roseburia;s__uncultured bacterium
OTU49	141	0	409	637	154	72	389	46	36	34	113	156	585	57	d__Bacteria;p__Bacteroidota;c__Bacteroidia;o__Bacteroidales;f__Prevotellaceae;g__Alloprevotella;s__uncultured bacterium
OTU50	0	9	2	0	1959	11	794	0	0	1	5	15	2	0	d__Bacteria;p__Firmicutes;c__Negativicutes;o__Acidaminococcales;f__Acidaminococcaceae;g__Succiniclasticum;s__uncultured bacterium
OTU51	11	0	16	291	41	25	442	138	198	97	61	153	658	539	d__Bacteria;p__Bacteroidota;c__Bacteroidia;o__Bacteroidales;f__Prevotellaceae;g__Prevotellaceae NK3B31 group;s__uncultured bacterium
OTU52	127	0	155	290	43	203	165	191	199	110	344	158	410	261	d__Bacteria;p__Firmicutes;c__Clostridia;o__Oscillospirales;f__Oscillospiraceae;g__Oscillospira;s__uncultured bacterium
OTU53	0	0	359	42	5	657	0	52	3	283	430	683	94	17	d__Bacteria;p__Firmicutes;c__Clostridia;o__Oscillospirales;f__[Eubacterium] coprostanoligenes group;g__norank;s__uncultured bacterium
OTU54	263	0	22	721	11	816	471	40	0	22	18	16	150	28	d__Bacteria;p__Bacteroidota;c__Bacteroidia;o__Bacteroidales;f__Prevotellaceae;g__Alloprevotella;s__uncultured bacterium
OTU55	642	0	3	13	0	2	0	1534	29	29	0	177	46	86	d__Bacteria;p__Bacteroidota;c__Bacteroidia;o__Bacteroidales;f__Muribaculaceae;g__norank;s__uncultured bacterium
OTU56	23	3	639	123	50	42	145	390	799	20	37	34	96	120	d__Bacteria;p__Bacteroidota;c__Bacteroidia;o__Bacteroidales;f__Prevotellaceae;g__Prevotellaceae NK3B31 group;s__uncultured bacterium
OTU57	682	0	69	217	43	71	185	119	166	344	96	242	177	92	d__Bacteria;p__Bacteroidota;c__Bacteroidia;o__Bacteroidales;f__Muribaculaceae;g__norank;s__uncultured bacterium
OTU58	6	1	274	26	61	484	336	90	264	106	67	48	315	417	d__Bacteria;p__Firmicutes;c__Clostridia;o__Peptostreptococcales-Tissierellales;f__Peptostreptococcaceae;g__Romboutsia;s__uncultured bacterium
OTU59	21	0	218	62	563	310	797	47	41	14	169	0	145	78	d__Bacteria;p__Bacteroidota;c__Bacteroidia;o__Bacteroidales;f__Prevotellaceae;g__Prevotella;s__uncultured bacterium
OTU60	75	0	82	161	216	185	29	75	136	684	20	209	52	514	d__Bacteria;p__Firmicutes;c__Clostridia;o__Lachnospirales;f__Lachnospiraceae;g__Coprococcus
OTU61	401	1	114	72	356	388	340	76	78	87	72	146	13	261	d__Bacteria;p__Firmicutes;c__Bacilli;o__Lactobacillales;f__Lactobacillaceae;g__Limosilactobacillus
OTU62	452	0	23	507	0	190	0	106	74	6	55	35	326	615	d__Bacteria;p__Spirochaetota;c__Spirochaetia;o__Spirochaetales;f__Spirochaetaceae;g__Treponema;s__uncultured bacterium
OTU63	0	0	5	0	0	0	0	2	0	0	1	2347	0	0	d__Bacteria;p__Proteobacteria;c__Gammaproteobacteria;o__Pseudomonadales;f__Moraxellaceae;g__Enhydrobacter;s__Moraxella osloensis
OTU64	24	0	211	39	436	344	397	2	498	7	90	36	57	214	d__Bacteria;p__Bacteroidota;c__Bacteroidia;o__Bacteroidales;f__Prevotellaceae;g__uncultured;s__uncultured bacterium
OTU65	13	2	347	455	575	261	271	1	26	45	121	13	65	127	d__Bacteria;p__Bacteroidota;c__Bacteroidia;o__Bacteroidales;f__Prevotellaceae;g__Prevotella_9;s__uncultured bacterium
OTU66	94	0	37	158	1	131	0	909	105	0	248	134	95	407	d__Bacteria;p__Bacteroidota;c__Bacteroidia;o__Bacteroidales;f__Rikenellaceae;g__Rikenellaceae RC9 gut group;s__uncultured bacterium
OTU67	71	0	49	189	46	48	120	114	545	297	106	199	233	253	d__Bacteria;p__Firmicutes;c__Clostridia;o__Christensenellales;f__Christensenellaceae;g__Christensenellaceae R-7 group;s__uncultured bacterium
OTU68	472	0	27	238	144	206	43	112	122	327	81	212	173	66	d__Bacteria;p__Desulfobacterota;c__Desulfovibrionia;o__Desulfovibrionales;f__Desulfovibrionaceae;g__Desulfovibrio;s__uncultured bacterium
OTU69	0	0	234	62	665	536	0	5	46	346	202	0	59	33	d__Bacteria;p__Firmicutes;c__Clostridia;o__Oscillospirales;f__Ruminococcaceae;g__Ruminococcus;s__uncultured bacterium
OTU70	344	0	117	671	136	53	93	59	118	148	180	68	57	79	d__Bacteria;p__Firmicutes;c__Clostridia;o__Oscillospirales;f__Oscillospiraceae;g__NK4A214 group
OTU71	833	0	192	46	433	128	9	5	304	29	18	31	35	15	d__Bacteria;p__Bacteroidota;c__Bacteroidia;o__Bacteroidales;f__Prevotellaceae;g__Prevotellaceae NK3B31 group;s__uncultured bacterium
OTU72	0	0	3	0	0	0	0	0	0	0	0	2069	0	0	d__Bacteria;p__Proteobacteria;c__Gammaproteobacteria;o__Pseudomonadales;f__Pseudomonadaceae;g__Pseudomonas;s__Pseudomonas oryzihabitans
OTU73	36	0	73	81	24	19	444	32	4	4	15	23	235	1065	d__Bacteria;p__Bacteroidota;c__Bacteroidia;o__Bacteroidales;f__Prevotellaceae;g__Alloprevotella;s__uncultured bacterium
OTU74	29	2	274	373	58	405	30	37	317	15	67	77	208	112	d__Bacteria;p__Bacteroidota;c__Bacteroidia;o__Bacteroidales;f__Prevotellaceae;g__Prevotellaceae NK3B31 group;s__uncultured bacterium
OTU75	0	0	128	1387	42	56	85	1	37	49	60	67	0	78	d__Bacteria;p__Bacteroidota;c__Bacteroidia;o__Bacteroidales;f__Prevotellaceae;g__uncultured;s__uncultured bacterium
OTU76	240	0	22	274	17	26	114	432	237	126	158	148	33	114	d__Bacteria;p__Firmicutes;c__Clostridia;o__Oscillospirales;f__Oscillospiraceae;g__NK4A214 group;s__uncultured bacterium
OTU77	16	0	23	175	71	40	21	901	295	126	102	53	92	19	d__Bacteria;p__Bacteroidota;c__Bacteroidia;o__Bacteroidales;f__Tannerellaceae;g__Parabacteroides;s__uncultured bacterium
OTU78	25	0	167	93	38	19	32	561	584	8	21	65	143	160	d__Bacteria;p__Bacteroidota;c__Bacteroidia;o__Bacteroidales;f__Prevotellaceae;g__Prevotella;s__uncultured bacterium
OTU79	1	0	1	40	579	124	522	9	86	40	499	0	4	5	d__Bacteria;p__Bacteroidota;c__Bacteroidia;o__Bacteroidales;f__Prevotellaceae;g__Alloprevotella;s__uncultured bacterium
OTU80	17	0	335	363	46	122	446	6	307	18	48	14	105	61	d__Bacteria;p__Bacteroidota;c__Bacteroidia;o__Bacteroidales;f__Prevotellaceae;g__Prevotella;s__uncultured bacterium
OTU81	236	0	249	424	112	141	298	51	24	26	164	57	82	20	d__Bacteria;p__Firmicutes;c__Clostridia;o__Clostridia UCG-014;f__norank;g__norank;s__uncultured bacterium
OTU82	10	0	619	67	355	507	3	2	255	2	38	1	7	3	d__Bacteria;p__Bacteroidota;c__Bacteroidia;o__Bacteroidales;f__Prevotellaceae;g__Prevotellaceae UCG-003;s__uncultured bacterium
OTU83	35	0	47	101	35	76	33	936	127	61	40	196	90	59	d__Bacteria;p__Firmicutes;c__Clostridia;o__Oscillospirales;f__Oscillospiraceae;g__UCG-005;s__uncultured bacterium
OTU84	20	0	12	283	221	116	57	93	242	72	289	141	167	80	d__Bacteria;p__Bacteroidota;c__Bacteroidia;o__Bacteroidales;f__Rikenellaceae;g__Rikenellaceae RC9 gut group;s__uncultured bacterium
OTU85	31	0	532	374	166	39	40	13	187	7	60	25	123	95	d__Bacteria;p__Bacteroidota;c__Bacteroidia;o__Bacteroidales;f__Prevotellaceae;g__Prevotellaceae NK3B31 group;s__uncultured bacterium
OTU86	48	0	48	301	0	77	0	2	4	221	1	237	589	155	d__Bacteria;p__Bacteroidota;c__Bacteroidia;o__Bacteroidales;f__Prevotellaceae;g__Alloprevotella;s__uncultured bacterium
OTU87	50	0	21	386	204	159	117	117	165	41	26	114	183	53	d__Bacteria;p__Bacteroidota;c__Bacteroidia;o__Bacteroidales;f__Rikenellaceae;g__Rikenellaceae RC9 gut group;s__uncultured bacterium
OTU88	1	11	15	210	12	203	0	668	33	33	64	72	108	183	d__Bacteria;p__Firmicutes;c__Clostridia;o__Lachnospirales;f__Lachnospiraceae;g__Lachnospiraceae AC2044 group;s__uncultured bacterium
OTU89	125	0	104	72	13	149	71	30	236	199	53	30	468	49	d__Bacteria;p__Bacteroidota;c__Bacteroidia;o__Bacteroidales;f__Prevotellaceae;g__Prevotellaceae NK3B31 group;s__uncultured bacterium
OTU90	134	0	124	153	147	90	162	25	244	37	103	91	128	158	d__Bacteria;p__Firmicutes;c__Clostridia;o__Oscillospirales;f__Butyricicoccaceae;g__UCG-008;s__uncultured bacterium
OTU91	3	0	112	64	6	53	134	5	59	12	256	13	130	711	d__Bacteria;p__Firmicutes;c__Clostridia;o__Oscillospirales;f__Ruminococcaceae;g__Subdoligranulum;s__uncultured bacterium
OTU92	164	0	53	255	73	55	106	30	145	79	52	62	437	45	d__Bacteria;p__Firmicutes;c__Clostridia;o__Oscillospirales;f__Oscillospiraceae;g__UCG-005;s__uncultured bacterium
OTU93	102	0	334	78	38	88	75	41	31	280	66	183	119	111	d__Bacteria;p__Firmicutes;c__Clostridia;o__Peptostreptococcales-Tissierellales;f__Anaerovoracaceae;g__[Eubacterium] nodatum group;s__uncultured bacterium
OTU94	92	0	64	270	12	88	33	71	30	121	182	180	137	219	d__Bacteria;p__Bacteroidota;c__Bacteroidia;o__Bacteroidales;f__Tannerellaceae;g__Parabacteroides;s__uncultured bacterium
OTU95	186	0	56	300	6	71	48	89	53	105	121	43	244	159	d__Bacteria;p__Bacteroidota;c__Bacteroidia;o__Bacteroidales;f__Tannerellaceae;g__Parabacteroides
OTU96	146	0	111	56	267	95	131	19	101	38	73	243	69	118	d__Bacteria;p__Firmicutes;c__Clostridia;o__Lachnospirales;f__Lachnospiraceae;g__[Eubacterium] hallii group;s__uncultured bacterium
OTU97	257	0	5	20	6	40	30	442	10	2	3	25	336	285	d__Bacteria;p__Bacteroidota;c__Bacteroidia;o__Bacteroidales;f__Muribaculaceae;g__norank;s__uncultured bacterium
OTU98	292	0	77	297	194	172	48	81	56	127	31	20	21	36	d__Bacteria;p__Firmicutes;c__Clostridia;o__Oscillospirales;f__Ruminococcaceae;g__uncultured;s__uncultured bacterium
OTU99	267	0	13	38	4	7	5	233	7	6	17	56	286	477	d__Bacteria;p__Bacteroidota;c__Bacteroidia;o__Bacteroidales;f__Bacteroidales RF16 group;g__norank;s__uncultured bacterium
OTU100	187	0	96	419	24	63	38	223	107	5	45	64	48	96	d__Bacteria;p__Firmicutes;c__Clostridia;o__Oscillospirales;f__Oscillospiraceae;g__UCG-002;s__uncultured bacterium
OTU101	57	1	71	20	461	111	242	56	30	36	52	23	148	104	d__Bacteria;p__Firmicutes;c__Clostridia;o__Lachnospirales;f__Lachnospiraceae;g__Roseburia
OTU102	30	0	36	2	3	14	1	0	33	437	30	30	491	301	d__Bacteria;p__Firmicutes;c__Clostridia;o__Oscillospirales;f__[Eubacterium] coprostanoligenes group;g__norank;s__uncultured bacterium
OTU103	19	72	176	43	54	6	26	112	22	35	24	725	9	43	d__Bacteria;p__Firmicutes;c__Bacilli;o__Lactobacillales;f__Lactobacillaceae;g__Lactobacillus
OTU104	23	728	189	68	17	98	206	18	0	0	0	9	2	1	d__Bacteria;p__Proteobacteria;c__Alphaproteobacteria;o__Rhizobiales;f__Xanthobacteraceae;g__Bradyrhizobium
OTU105	0	3	148	80	93	573	0	12	0	302	61	0	0	76	d__Bacteria;p__Firmicutes;c__Clostridia;o__Lachnospirales;f__Lachnospiraceae;g__Oribacterium;s__uncultured bacterium
OTU106	393	0	20	17	402	34	86	19	31	175	120	28	6	9	d__Bacteria;p__Firmicutes;c__Bacilli;o__Lactobacillales;f__Lactobacillaceae;g__Ligilactobacillus;s__Lactobacillus salivarius
OTU107	220	8	62	184	53	135	28	214	75	113	49	44	89	64	d__Bacteria;p__Firmicutes;c__Clostridia;o__Oscillospirales;f__Ruminococcaceae;g__Candidatus Soleaferrea;s__uncultured bacterium
OTU108	50	0	12	366	11	86	4	77	99	47	72	261	158	95	d__Bacteria;p__Bacteroidota;c__Bacteroidia;o__Bacteroidales;f__Rikenellaceae;g__Rikenellaceae RC9 gut group;s__uncultured bacterium
OTU109	154	3	15	138	329	35	93	16	88	2	65	168	91	131	d__Bacteria;p__Actinobacteriota;c__Coriobacteriia;o__Coriobacteriales;f__Coriobacteriaceae;g__Collinsella;s__uncultured bacterium
OTU110	322	0	17	56	11	33	21	105	9	551	53	22	89	12	d__Bacteria;p__Firmicutes;c__Clostridia;o__Lachnospirales;f__Lachnospiraceae;g__Lachnospiraceae NK4A136 group
OTU111	0	0	141	12	0	121	0	12	5	45	50	461	212	198	d__Bacteria;p__Firmicutes;c__Clostridia;o__Oscillospirales;f__Ruminococcaceae;g__Subdoligranulum;s__uncultured bacterium
OTU112	22	0	16	577	7	25	43	18	171	87	40	125	13	109	d__Bacteria;p__Firmicutes;c__Negativicutes;o__Veillonellales-Selenomonadales;f__Selenomonadaceae;g__Anaerovibrio;s__uncultured bacterium
OTU113	14	0	176	118	1	53	148	21	78	66	200	75	184	105	d__Bacteria;p__Firmicutes;c__Clostridia;o__Oscillospirales;f__Oscillospiraceae;g__UCG-005;s__uncultured bacterium
OTU114	17	0	234	192	113	44	92	18	26	63	74	177	61	117	d__Bacteria;p__Firmicutes;c__Clostridia;o__Lachnospirales;f__Lachnospiraceae;g__Blautia;s__uncultured bacterium
OTU115	30	0	60	161	116	151	270	0	37	77	44	10	168	59	d__Bacteria;p__Firmicutes;c__Negativicutes;o__Veillonellales-Selenomonadales;f__Selenomonadaceae;g__Anaerovibrio;s__uncultured bacterium
OTU116	203	0	243	61	2	33	3	1	3	9	57	146	2	390	d__Bacteria;p__Bacteroidota;c__Bacteroidia;o__Bacteroidales;f__Prevotellaceae;g__Alloprevotella;s__uncultured bacterium
OTU117	219	0	10	370	0	0	63	78	0	13	151	32	154	48	d__Bacteria;p__Bacteroidota;c__Bacteroidia;o__Bacteroidales;f__Bacteroidaceae;g__Bacteroides;s__uncultured bacterium
OTU118	11	0	88	142	77	117	185	67	35	6	139	82	50	116	d__Bacteria;p__Firmicutes;c__Clostridia;o__Clostridia UCG-014;f__norank;g__norank;s__uncultured bacterium
OTU119	127	0	229	57	0	7	0	16	585	2	24	41	5	18	d__Bacteria;p__Bacteroidota;c__Bacteroidia;o__Bacteroidales;f__Prevotellaceae;g__Prevotella;s__uncultured bacterium
OTU120	82	0	0	128	135	242	58	9	16	152	109	51	16	111	d__Bacteria;p__Firmicutes;c__Negativicutes;o__Veillonellales-Selenomonadales;f__Selenomonadaceae;g__Anaerovibrio
OTU121	31	0	152	99	210	42	39	16	101	88	31	70	35	169	d__Bacteria;p__Firmicutes;c__Clostridia;o__Oscillospirales;f__Ruminococcaceae;g__Faecalibacterium;s__uncultured bacterium
OTU122	70	3	78	30	261	37	64	11	195	69	29	59	44	132	d__Bacteria;p__Firmicutes;c__Bacilli;o__Erysipelotrichales;f__Erysipelotrichaceae;g__Holdemanella;s__uncultured bacterium
OTU123	0	0	25	57	411	531	0	0	1	10	0	13	0	0	d__Bacteria;p__Bacteroidota;c__Bacteroidia;o__Bacteroidales;f__uncultured;g__norank;s__uncultured bacterium
OTU124	1	0	229	0	0	54	0	599	42	0	20	57	28	5	d__Bacteria;p__Firmicutes;c__Clostridia;o__Oscillospirales;f__[Eubacterium] coprostanoligenes group;g__norank;s__uncultured bacterium
OTU125	6	0	267	55	50	203	103	72	95	2	120	14	17	15	d__Bacteria;p__Firmicutes;c__Clostridia;o__Lachnospirales;f__Lachnospiraceae;g__[Eubacterium] eligens group;s__uncultured bacterium
OTU126	51	0	68	27	0	3	188	232	49	20	4	87	198	78	d__Bacteria;p__Bacteroidota;c__Bacteroidia;o__Bacteroidales;f__Prevotellaceae;g__Alloprevotella;s__uncultured bacterium
OTU127	253	0	62	33	76	39	54	4	24	73	206	19	34	120	d__Bacteria;p__Firmicutes;c__Clostridia;o__Lachnospirales;f__Lachnospiraceae;g__Roseburia;s__uncultured bacterium
OTU128	45	1	135	149	181	61	237	2	50	22	46	2	21	39	d__Bacteria;p__Bacteroidota;c__Bacteroidia;o__Bacteroidales;f__Prevotellaceae;g__Prevotella_9;s__uncultured bacterium
OTU129	74	0	57	71	45	61	17	36	65	137	61	38	184	127	d__Bacteria;p__Bacteroidota;c__Bacteroidia;o__Bacteroidales;f__Tannerellaceae;g__Parabacteroides;s__uncultured bacterium
OTU130	69	31	137	10	36	148	59	33	69	58	53	201	31	33	d__Bacteria;p__Firmicutes;c__Bacilli;o__Lactobacillales;f__Streptococcaceae;g__Streptococcus
OTU131	7	0	28	15	669	34	41	0	7	18	40	13	93	2	d__Bacteria;p__Firmicutes;c__Negativicutes;o__Veillonellales-Selenomonadales;f__Selenomonadaceae;g__Mitsuokella;s__uncultured bacterium
OTU132	38	0	80	59	185	102	39	23	161	87	92	18	27	54	d__Bacteria;p__Firmicutes;c__Clostridia;o__Lachnospirales;f__Lachnospiraceae;g__Lachnoclostridium;s__uncultured bacterium
OTU133	29	0	36	115	145	21	64	13	23	121	7	236	61	76	d__Bacteria;p__Firmicutes;c__Clostridia;o__Lachnospirales;f__Lachnospiraceae;g__Blautia;s__uncultured bacterium
OTU134	4	0	70	110	86	105	38	33	262	3	65	30	67	73	d__Bacteria;p__Firmicutes;c__Clostridia;o__Oscillospirales;f__Oscillospiraceae;g__Oscillospira
OTU135	23	3	60	19	135	43	35	57	101	31	40	106	36	236	d__Bacteria;p__Firmicutes;c__Clostridia;o__Lachnospirales;f__Lachnospiraceae;g__Blautia;s__uncultured bacterium
OTU136	24	0	28	74	17	64	32	148	23	72	95	198	92	55	d__Bacteria;p__Firmicutes;c__Bacilli;o__Erysipelotrichales;f__Erysipelotrichaceae;g__uncultured;s__uncultured bacterium
OTU137	12	0	183	33	132	3	166	18	69	51	107	34	24	83	d__Bacteria;p__Firmicutes;c__Clostridia;o__Oscillospirales;f__Ruminococcaceae;g__Ruminococcus;s__uncultured bacterium
OTU138	0	0	80	20	8	17	300	332	10	0	27	19	69	31	d__Bacteria;p__Firmicutes;c__Clostridia;o__Clostridia UCG-014;f__norank;g__norank;s__uncultured bacterium
OTU139	103	0	5	0	40	605	85	0	25	2	0	21	1	24	d__Bacteria;p__Bacteroidota;c__Bacteroidia;o__Bacteroidales;f__Prevotellaceae;g__Prevotellaceae NK3B31 group;s__uncultured bacterium
OTU140	22	0	75	51	30	208	48	35	165	25	34	30	71	114	d__Bacteria;p__Bacteroidota;c__Bacteroidia;o__Bacteroidales;f__Muribaculaceae;g__norank;s__uncultured bacterium
OTU141	54	0	154	52	17	11	5	149	32	13	342	57	4	17	d__Bacteria;p__Firmicutes;c__Clostridia;o__Oscillospirales;f__Oscillospiraceae;g__UCG-002;s__uncultured bacterium
OTU142	95	0	26	133	43	20	35	144	66	68	92	96	28	46	d__Bacteria;p__Firmicutes;c__Clostridia;o__Oscillospirales;f__Oscillospiraceae;g__UCG-005;s__uncultured organism
OTU143	137	0	12	85	37	36	84	60	84	135	43	35	54	82	d__Bacteria;p__Firmicutes;c__Clostridia;o__Christensenellales;f__Christensenellaceae;g__Christensenellaceae R-7 group;s__uncultured bacterium
OTU144	0	0	0	0	2	0	0	360	253	59	6	66	135	0	d__Bacteria;p__Spirochaetota;c__Spirochaetia;o__Spirochaetales;f__Spirochaetaceae;g__Treponema;s__uncultured bacterium
OTU145	0	0	7	0	124	13	128	42	169	104	10	0	90	190	d__Bacteria;p__Firmicutes;c__Clostridia;o__Oscillospirales;f__Oscillospiraceae;g__uncultured;s__uncultured bacterium
OTU146	77	0	6	5	0	57	12	0	8	14	0	7	643	46	d__Bacteria;p__Bacteroidota;c__Bacteroidia;o__Bacteroidales;f__Muribaculaceae;g__norank;s__uncultured bacterium
OTU147	11	0	0	264	0	5	18	4	109	35	76	11	146	193	d__Bacteria;p__Bacteroidota;c__Bacteroidia;o__Bacteroidales;f__Prevotellaceae;g__Prevotella;s__uncultured bacterium
OTU148	15	0	125	83	20	81	15	131	155	12	30	77	92	33	d__Bacteria;p__Firmicutes;c__Clostridia;o__Oscillospirales;f__Oscillospiraceae;g__Oscillospira;s__uncultured bacterium
OTU149	40	0	56	78	57	52	133	20	60	16	36	25	162	133	d__Bacteria;p__Actinobacteriota;c__Coriobacteriia;o__Coriobacteriales;f__Eggerthellaceae;g__uncultured;s__uncultured bacterium
OTU150	3	126	16	69	0	0	0	321	63	0	1	255	6	3	d__Bacteria;p__Proteobacteria;c__Gammaproteobacteria;o__Enterobacterales;f__Enterobacteriaceae;g__Enterobacter;s__Enterobacter hormaechei
OTU151	53	0	31	71	181	144	128	19	33	30	32	0	71	67	d__Bacteria;p__Bacteroidota;c__Bacteroidia;o__Bacteroidales;f__Rikenellaceae;g__Rikenellaceae RC9 gut group;s__uncultured bacterium
OTU152	209	0	11	24	0	23	69	123	176	20	3	134	19	42	d__Bacteria;p__Bacteroidota;c__Bacteroidia;o__Bacteroidales;f__Prevotellaceae;g__Prevotellaceae UCG-003;s__uncultured rumen bacterium
OTU153	7	0	15	211	0	0	136	59	117	0	32	60	89	126	d__Bacteria;p__Bacteroidota;c__Bacteroidia;o__Bacteroidales;f__Prevotellaceae;g__Prevotellaceae NK3B31 group;s__uncultured bacterium
OTU154	0	0	124	0	185	0	29	158	0	0	1	58	221	47	d__Bacteria;p__Firmicutes;c__Clostridia;o__Clostridia UCG-014;f__norank;g__norank;s__uncultured bacterium
OTU155	0	0	152	26	0	2	5	0	53	181	1	287	42	55	d__Bacteria;p__Bacteroidota;c__Bacteroidia;o__Bacteroidales;f__Muribaculaceae;g__norank;s__uncultured bacterium
OTU156	13	0	59	22	66	21	164	0	266	9	34	5	23	110	d__Bacteria;p__Bacteroidota;c__Bacteroidia;o__Bacteroidales;f__Prevotellaceae;g__Prevotella_9;s__uncultured bacterium
OTU157	142	0	15	287	0	0	0	174	22	13	19	44	33	37	d__Bacteria;p__Bacteroidota;c__Bacteroidia;o__Bacteroidales;f__Prevotellaceae;g__Prevotellaceae UCG-003;s__uncultured bacterium
OTU158	4	0	2	5	4	3	7	9	9	400	130	155	36	21	d__Bacteria;p__Proteobacteria;c__Gammaproteobacteria;o__Enterobacterales;f__Pasteurellaceae;g__Actinobacillus
OTU159	0	0	168	70	0	43	80	53	68	99	136	20	27	15	d__Bacteria;p__Bacteroidota;c__Bacteroidia;o__Bacteroidales;f__Prevotellaceae;g__uncultured;s__uncultured bacterium
OTU160	124	0	0	11	10	5	10	5	7	522	70	1	4	5	d__Bacteria;p__Bacteroidota;c__Bacteroidia;o__Bacteroidales;f__Rikenellaceae;g__Rikenellaceae RC9 gut group;s__uncultured bacterium
OTU161	89	0	100	22	10	11	2	103	6	344	51	23	4	6	d__Bacteria;p__Firmicutes;c__Clostridia;o__Oscillospirales;f__Ruminococcaceae;g__Fournierella;s__uncultured bacterium
OTU162	118	0	56	85	5	19	1	71	86	9	54	83	145	37	d__Bacteria;p__Spirochaetota;c__Spirochaetia;o__Spirochaetales;f__Spirochaetaceae;g__Treponema;s__uncultured bacterium
OTU163	263	0	32	78	2	0	2	38	42	21	3	216	32	32	d__Bacteria;p__Bacteroidota;c__Bacteroidia;o__Bacteroidales;f__Bacteroidaceae;g__Bacteroides;s__uncultured bacterium
OTU164	40	0	52	135	16	51	73	6	70	95	52	62	51	46	d__Bacteria;p__Firmicutes;c__Clostridia;o__Oscillospirales;f__Oscillospiraceae;g__Oscillibacter;s__uncultured bacterium
OTU165	285	0	3	32	1	81	143	15	72	12	7	59	11	26	d__Bacteria;p__Bacteroidota;c__Bacteroidia;o__Bacteroidales;f__Muribaculaceae;g__norank;s__uncultured bacterium
OTU166	736	0	0	0	0	0	0	0	0	1	4	0	0	0	d__Bacteria;p__Bacteroidota;c__Bacteroidia;o__Bacteroidales;f__Paludibacteraceae;g__uncultured;s__uncultured bacterium
OTU167	5	0	101	51	5	46	71	8	13	150	54	55	47	135	d__Bacteria;p__Firmicutes;c__Clostridia;o__Oscillospirales;f__Oscillospiraceae;g__UCG-005;s__uncultured bacterium
OTU168	0	0	38	61	225	26	0	6	28	22	29	10	30	264	d__Bacteria;p__Firmicutes;c__Clostridia;o__Oscillospirales;f__Ruminococcaceae;g__Ruminococcus;s__uncultured bacterium
OTU169	60	0	39	20	34	73	72	34	92	61	56	57	70	56	d__Bacteria;p__Firmicutes;c__Clostridia;o__Lachnospirales;f__Lachnospiraceae;g__Agathobacter;s__uncultured bacterium
OTU170	461	0	14	143	4	0	0	9	2	5	44	7	1	9	d__Bacteria;p__Firmicutes;c__Clostridia;o__Christensenellales;f__Christensenellaceae;g__Christensenellaceae R-7 group;s__uncultured bacterium
OTU171	94	0	43	10	158	30	41	8	85	134	11	19	13	52	d__Bacteria;p__Firmicutes;c__Clostridia;o__Lachnospirales;f__Lachnospiraceae;g__Blautia;s__uncultured bacterium
OTU172	36	0	0	5	0	2	0	18	32	6	7	56	5	526	d__Bacteria;p__Spirochaetota;c__Spirochaetia;o__Spirochaetales;f__Spirochaetaceae;g__Treponema;s__uncultured bacterium
OTU173	0	0	17	15	0	5	84	14	8	440	37	7	27	37	d__Bacteria;p__Firmicutes;c__Clostridia;o__Lachnospirales;f__Lachnospiraceae;g__uncultured;s__uncultured bacterium
OTU174	7	0	101	28	20	65	70	36	48	90	93	36	24	73	d__Bacteria;p__Firmicutes;c__Clostridia;o__Lachnospirales;f__Lachnospiraceae;g__uncultured;s__uncultured bacterium
OTU175	4	0	117	29	26	70	86	48	108	32	35	26	70	37	d__Bacteria;p__Firmicutes;c__Clostridia;o__Peptostreptococcales-Tissierellales;f__Peptostreptococcaceae;g__Terrisporobacter;s__uncultured bacterium
OTU176	2	0	92	54	48	86	157	46	26	20	6	10	128	10	d__Bacteria;p__Firmicutes;c__Bacilli;o__Lactobacillales;f__Streptococcaceae;g__Streptococcus;s__Streptococcus hyointestinalis
OTU177	4	0	27	51	6	112	86	7	20	255	34	28	12	39	d__Bacteria;p__Firmicutes;c__Clostridia;o__Clostridia UCG-014;f__norank;g__norank;s__uncultured bacterium
OTU178	23	0	4	148	9	15	17	7	58	6	41	53	23	269	d__Bacteria;p__Firmicutes;c__Clostridia;o__Oscillospirales;f__Ruminococcaceae;g__[Eubacterium] siraeum group;s__uncultured bacterium
OTU179	20	0	46	21	61	74	24	49	64	9	62	65	90	86	d__Bacteria;p__Firmicutes;c__Clostridia;o__Peptostreptococcales-Tissierellales;f__Anaerovoracaceae;g__Family XIII AD3011 group;s__uncultured bacterium
OTU180	20	0	14	93	13	1	6	34	20	0	16	4	377	48	d__Bacteria;p__Bacteroidota;c__Bacteroidia;o__Bacteroidales;f__Prevotellaceae;g__Prevotellaceae NK3B31 group;s__uncultured bacterium
OTU181	39	0	366	34	1	62	9	31	4	24	2	63	7	4	d__Bacteria;p__Bacteroidota;c__Bacteroidia;o__Bacteroidales;f__Muribaculaceae;g__norank;s__uncultured bacterium
OTU182	18	0	125	41	109	92	67	12	56	4	32	16	32	39	d__Bacteria;p__Bacteroidota;c__Bacteroidia;o__Bacteroidales;f__Prevotellaceae;g__Prevotellaceae NK3B31 group;s__uncultured bacterium
OTU183	0	0	0	0	0	0	0	343	2	44	92	0	39	111	d__Bacteria;p__Spirochaetota;c__Spirochaetia;o__Spirochaetales;f__Spirochaetaceae;g__Treponema;s__uncultured bacterium
OTU184	31	0	6	77	140	17	49	168	13	13	22	11	39	41	d__Bacteria;p__Firmicutes;c__Clostridia;o__Oscillospirales;f__Oscillospiraceae;g__Oscillospira;s__uncultured bacterium
OTU185	1	0	65	13	284	22	124	5	4	2	7	9	41	45	d__Bacteria;p__Actinobacteriota;c__Coriobacteriia;o__Coriobacteriales;f__Atopobiaceae;g__Olsenella;s__Olsenella sp. GAM18
OTU186	22	0	68	62	6	7	5	18	52	106	129	74	55	17	d__Bacteria;p__Bacteroidota;c__Bacteroidia;o__Bacteroidales;f__Prevotellaceae;g__Prevotella;s__uncultured bacterium
OTU187	6	0	80	57	43	81	125	4	16	85	27	10	23	62	d__Bacteria;p__Firmicutes;c__Clostridia;o__Clostridia UCG-014;f__norank;g__norank;s__uncultured bacterium
OTU188	13	0	9	23	1	6	6	63	27	20	5	388	40	3	d__Bacteria;p__Firmicutes;c__Clostridia;o__Oscillospirales;f__Oscillospiraceae;g__UCG-005;s__uncultured bacterium
OTU189	41	0	0	77	11	7	60	5	29	52	49	36	112	120	d__Bacteria;p__Firmicutes;c__Clostridia;o__Oscillospirales;f__Ruminococcaceae;g__Ruminococcus;s__uncultured bacterium
OTU190	22	0	49	306	2	3	41	0	52	2	38	6	23	50	d__Bacteria;p__Bacteroidota;c__Bacteroidia;o__Bacteroidales;f__Prevotellaceae;g__Prevotella;s__uncultured bacterium
OTU191	0	0	0	16	0	34	0	9	2	445	16	36	35	0	d__Bacteria;p__Bacteroidota;c__Bacteroidia;o__Bacteroidales;f__Muribaculaceae;g__norank;s__uncultured bacterium
OTU192	3	0	37	153	19	10	53	77	34	16	9	7	79	95	d__Bacteria;p__Firmicutes;c__Clostridia;o__Oscillospirales;f__Ruminococcaceae;g__uncultured;s__uncultured bacterium
OTU193	0	0	11	31	366	82	63	0	9	0	6	4	3	11	d__Bacteria;p__Firmicutes;c__Clostridia;o__Lachnospirales;f__Lachnospiraceae;g__Lachnospiraceae NK3A20 group;s__uncultured bacterium
OTU194	55	0	0	24	14	3	2	320	23	22	15	40	40	27	d__Bacteria;p__Bacteroidota;c__Bacteroidia;o__Bacteroidales;f__Rikenellaceae;g__Rikenellaceae RC9 gut group;s__uncultured bacterium
OTU195	6	0	0	20	277	111	53	0	3	45	27	16	26	0	d__Bacteria;p__Proteobacteria;c__Gammaproteobacteria;o__Enterobacterales;f__Succinivibrionaceae;g__Succinivibrio;s__uncultured bacterium
OTU196	4	0	19	25	60	27	127	3	35	9	39	54	60	116	d__Bacteria;p__Firmicutes;c__Clostridia;o__Peptococcales;f__Peptococcaceae;g__Peptococcus;s__uncultured bacterium
OTU197	23	0	3	41	27	34	72	223	73	5	70	7	0	0	d__Bacteria;p__Firmicutes;c__Clostridia;o__Oscillospirales;f__[Eubacterium] coprostanoligenes group;g__norank;s__uncultured bacterium
OTU198	17	0	33	106	29	153	33	0	98	22	25	0	13	44	d__Bacteria;p__Bacteroidota;c__Bacteroidia;o__Bacteroidales;f__Prevotellaceae;g__uncultured;s__uncultured bacterium
OTU199	60	0	0	5	0	0	0	43	0	2	12	230	12	205	d__Bacteria;p__Bacteroidota;c__Bacteroidia;o__Bacteroidales;f__Prevotellaceae;g__Prevotellaceae UCG-003;s__uncultured rumen bacterium
OTU200	0	1	11	10	0	0	49	69	107	0	131	14	61	110	d__Bacteria;p__Firmicutes;c__Clostridia;o__Lachnospirales;f__Lachnospiraceae;g__uncultured;s__uncultured bacterium
OTU201	210	0	7	54	3	12	6	177	25	21	23	4	9	11	d__Bacteria;p__Firmicutes;c__Clostridia;o__Oscillospirales;f__Oscillospiraceae;g__UCG-005;s__uncultured bacterium
OTU202	10	0	4	6	1	30	4	107	126	5	85	72	16	85	d__Bacteria;p__Firmicutes;c__Clostridia;o__Oscillospirales;f__Butyricicoccaceae;g__UCG-008;s__uncultured bacterium
OTU203	14	0	4	252	1	33	54	2	28	33	14	0	52	64	d__Bacteria;p__Bacteroidota;c__Bacteroidia;o__Bacteroidales;f__Prevotellaceae;g__Alloprevotella;s__uncultured bacterium
OTU204	4	0	105	6	241	13	8	3	90	4	17	34	18	4	d__Bacteria;p__Firmicutes;c__Clostridia;o__Lachnospirales;f__Lachnospiraceae;g__norank
OTU205	0	0	0	282	0	0	9	9	1	84	66	34	56	6	d__Bacteria;p__Firmicutes;c__Clostridia;o__Oscillospirales;f__[Eubacterium] coprostanoligenes group;g__norank;s__uncultured bacterium
OTU206	143	0	29	4	141	9	53	13	11	22	8	59	5	46	d__Bacteria;p__Firmicutes;c__Clostridia;o__Lachnospirales;f__Lachnospiraceae;g__[Ruminococcus] gauvreauii group;s__uncultured bacterium
OTU207	3	0	13	26	240	14	5	1	178	0	27	3	4	29	d__Bacteria;p__Firmicutes;c__Bacilli;o__Erysipelotrichales;f__Erysipelatoclostridiaceae;g__Catenibacterium;s__uncultured bacterium
OTU208	0	0	53	1	3	48	191	48	9	1	22	13	37	112	d__Bacteria;p__Firmicutes;c__Bacilli;o__Erysipelotrichales;f__Erysipelotrichaceae;g__Turicibacter;s__Turicibacter sp. H121
OTU209	61	2	8	10	70	12	103	15	90	0	61	53	5	38	d__Bacteria;p__Firmicutes;c__Bacilli;o__Erysipelotrichales;f__Erysipelotrichaceae;g__Solobacterium;s__uncultured bacterium
OTU210	8	210	49	56	24	43	115	0	1	1	0	15	1	4	d__Bacteria;p__Proteobacteria;c__Alphaproteobacteria;o__Rhizobiales;f__Xanthobacteraceae;g__Afipia
OTU211	4	0	150	2	0	59	0	8	44	70	94	91	0	3	d__Bacteria;p__Firmicutes;c__Clostridia;o__Lachnospirales;f__Lachnospiraceae;g__Butyrivibrio;s__uncultured bacterium
OTU212	22	0	8	33	2	0	1	306	22	27	25	36	23	19	d__Bacteria;p__Firmicutes;c__Clostridia;o__Christensenellales;f__Christensenellaceae;g__Christensenellaceae R-7 group;s__uncultured bacterium
OTU213	1	0	14	38	42	119	7	3	1	45	7	28	10	208	d__Bacteria;p__Firmicutes;c__Clostridia;o__Clostridia UCG-014;f__norank;g__norank;s__uncultured bacterium
OTU214	26	0	24	11	2	37	7	48	30	11	14	28	81	198	d__Bacteria;p__Firmicutes;c__Clostridia;o__Oscillospirales;f__Oscillospiraceae;g__UCG-005;s__uncultured bacterium
OTU215	8	0	82	45	107	8	3	19	61	7	6	29	46	95	d__Bacteria;p__Firmicutes;c__Clostridia;o__Oscillospirales;f__Ruminococcaceae;g__Negativibacillus;s__uncultured bacterium
OTU216	86	0	14	49	13	17	14	6	11	163	11	17	63	52	d__Bacteria;p__Bacteroidota;c__Bacteroidia;o__Bacteroidales;f__Rikenellaceae;g__Rikenellaceae RC9 gut group;s__uncultured bacterium
OTU217	0	0	152	14	81	8	80	3	60	3	7	8	39	58	d__Bacteria;p__Firmicutes;c__Clostridia;o__Oscillospirales;f__Ruminococcaceae;g__Ruminococcus;s__uncultured bacterium
OTU218	53	0	57	46	73	10	2	0	13	134	50	0	22	44	d__Bacteria;p__Firmicutes;c__Clostridia;o__Lachnospirales;f__Lachnospiraceae;g__Lachnospiraceae UCG-003;s__uncultured bacterium
OTU219	123	0	17	36	6	6	20	20	80	43	41	35	27	44	d__Bacteria;p__Firmicutes;c__Clostridia;o__Christensenellales;f__Christensenellaceae;g__Christensenellaceae R-7 group;s__uncultured bacterium
OTU220	1	0	94	52	29	43	19	4	237	6	5	0	0	5	d__Bacteria;p__Bacteroidota;c__Bacteroidia;o__Bacteroidales;f__Prevotellaceae;g__Alloprevotella;s__uncultured bacterium
OTU221	0	0	0	0	0	0	0	349	63	0	5	39	33	4	d__Bacteria;p__Bacteroidota;c__Bacteroidia;o__Bacteroidales;f__Rikenellaceae;g__Rikenellaceae RC9 gut group;s__uncultured bacterium
OTU222	65	0	2	27	94	11	78	9	3	127	18	26	17	13	d__Bacteria;p__Firmicutes;c__Clostridia;o__Lachnospirales;f__Lachnospiraceae;g__Lachnospiraceae NK4A136 group;s__uncultured bacterium
OTU223	4	0	43	5	191	58	9	11	18	20	44	48	6	29	d__Bacteria;p__Firmicutes;c__Bacilli;o__Erysipelotrichales;f__Erysipelotrichaceae;g__Catenisphaera;s__uncultured bacterium
OTU224	259	0	14	14	13	31	25	15	42	13	26	8	17	5	d__Bacteria;p__Firmicutes;c__Clostridia;o__Oscillospirales;f__UCG-010;g__norank;s__uncultured bacterium
OTU225	47	0	5	59	14	24	24	180	22	2	14	57	11	22	d__Bacteria;p__Firmicutes;c__Bacilli;o__Erysipelotrichales;f__Erysipelotrichaceae;g__uncultured;s__uncultured bacterium
OTU226	24	0	4	28	22	12	4	1	14	125	19	0	86	138	d__Bacteria;p__Firmicutes;c__Clostridia;o__Lachnospirales;f__Lachnospiraceae;g__Roseburia;s__uncultured bacterium
OTU227	25	0	10	39	48	32	59	3	84	53	41	29	35	17	d__Bacteria;p__Firmicutes;c__Clostridia;o__Lachnospirales;f__Lachnospiraceae
OTU228	123	0	0	0	177	46	1	0	127	0	0	0	0	0	d__Bacteria;p__Bacteroidota;c__Bacteroidia;o__Bacteroidales;f__Prevotellaceae;g__uncultured;s__uncultured bacterium
OTU229	138	0	5	63	27	14	11	55	55	23	35	20	11	13	d__Bacteria;p__Firmicutes;c__Clostridia;o__Oscillospirales;f__Oscillospiraceae;g__uncultured;s__uncultured bacterium
OTU230	1	0	2	44	12	11	143	6	23	2	18	25	96	84	d__Bacteria;p__Firmicutes;c__Clostridia;o__Lachnospirales;f__Lachnospiraceae;g__Lachnospiraceae ND3007 group;s__uncultured bacterium
OTU231	1	0	2	89	0	4	41	50	20	11	18	37	108	85	d__Bacteria;p__Actinobacteriota;c__Coriobacteriia;o__Coriobacteriales
OTU232	2	3	10	158	0	10	10	43	19	82	56	5	45	23	d__Bacteria;p__Firmicutes;c__Clostridia;o__Lachnospirales;f__Lachnospiraceae;g__Lachnospiraceae NK4A136 group;s__uncultured bacterium
OTU233	61	0	12	70	2	10	10	111	46	47	21	31	32	11	d__Bacteria;p__Bacteroidota;c__Bacteroidia;o__Bacteroidales;f__Rikenellaceae;g__dgA-11 gut group;s__uncultured Bacteroidales bacterium
OTU234	275	0	0	42	0	2	0	3	6	45	3	33	32	17	d__Bacteria;p__Bacteroidota;c__Bacteroidia;o__Bacteroidales;f__p-2534-18B5 gut group;g__norank;s__uncultured bacterium
OTU235	32	0	55	10	143	8	134	0	22	7	12	5	5	24	d__Bacteria;p__Firmicutes;c__Clostridia;o__Lachnospirales;f__Lachnospiraceae;g__[Eubacterium] xylanophilum group;s__uncultured bacterium
OTU236	2	0	8	45	30	21	116	0	0	190	6	11	8	9	d__Bacteria;p__Firmicutes;c__Clostridia;o__Oscillospirales;f__Oscillospiraceae;g__UCG-003
OTU237	8	0	0	82	0	10	2	85	21	46	66	38	57	11	d__Bacteria;p__Bacteroidota;c__Bacteroidia;o__Bacteroidales;f__Rikenellaceae;g__Rikenellaceae RC9 gut group;s__uncultured bacterium
OTU238	0	0	7	217	7	98	11	9	9	18	5	21	22	0	d__Bacteria;p__Bacteroidota;c__Bacteroidia;o__Bacteroidales;f__Prevotellaceae;g__Prevotellaceae UCG-001;s__uncultured bacterium
OTU239	0	3	12	17	3	9	19	229	7	0	74	9	22	17	d__Bacteria;p__Firmicutes;c__Clostridia;o__Oscillospirales;f__[Eubacterium] coprostanoligenes group;g__norank;s__uncultured bacterium
OTU240	3	73	9	41	0	0	2	115	14	0	0	153	9	0	d__Bacteria;p__Proteobacteria;c__Gammaproteobacteria;o__Pseudomonadales;f__Pseudomonadaceae;g__Pseudomonas
OTU241	0	7	22	76	4	9	0	22	42	31	10	10	71	114	d__Bacteria;p__Firmicutes;c__Clostridia;o__Oscillospirales;f__[Eubacterium] coprostanoligenes group;g__norank;s__uncultured bacterium
OTU242	6	0	9	0	4	6	0	8	7	253	31	69	17	6	d__Bacteria;p__Proteobacteria;c__Gammaproteobacteria;o__Enterobacterales;f__Pasteurellaceae;g__Actinobacillus;s__Actinobacillus porcitonsillarum
OTU243	5	4	20	24	6	5	8	6	11	8	8	293	17	1	d__Bacteria;p__Proteobacteria;c__Gammaproteobacteria;o__Enterobacterales;f__Succinivibrionaceae;g__Succinivibrio;s__uncultured bacterium
OTU244	0	0	30	11	21	75	4	30	9	15	22	62	46	90	d__Bacteria;p__Firmicutes;c__Clostridia;o__Oscillospirales;f__Ruminococcaceae;g__Incertae Sedis;s__uncultured bacterium
OTU245	78	0	13	64	56	28	19	29	3	11	22	24	32	34	d__Bacteria;p__Bacteroidota;c__Bacteroidia;o__Bacteroidales;f__Rikenellaceae;g__Rikenellaceae RC9 gut group;s__uncultured bacterium
OTU246	0	0	7	0	0	0	0	0	0	0	0	0	401	0	d__Bacteria;p__Firmicutes;c__Clostridia;o__Lachnospirales;f__Lachnospiraceae;g__uncultured;s__uncultured bacterium
OTU247	45	0	6	20	56	59	139	4	37	8	5	3	0	18	d__Bacteria;p__Spirochaetota;c__Spirochaetia;o__Spirochaetales;f__Spirochaetaceae;g__Treponema
OTU248	0	0	33	13	15	36	37	6	23	74	16	47	34	65	d__Bacteria;p__Firmicutes;c__Clostridia;o__Oscillospirales;f__Butyricicoccaceae;g__Butyricicoccus
OTU249	0	0	0	0	0	249	144	0	0	1	3	0	0	0	d__Bacteria;p__Firmicutes;c__Clostridia;o__Lachnospirales;f__Lachnospiraceae;g__Blautia;s__uncultured organism
OTU250	5	0	34	37	25	119	0	38	2	85	8	12	31	1	d__Bacteria;p__Bacteroidota;c__Bacteroidia;o__Bacteroidales;f__Rikenellaceae;g__Rikenellaceae RC9 gut group;s__uncultured bacterium
OTU251	207	0	6	0	0	0	1	24	95	0	1	39	24	0	d__Bacteria;p__Firmicutes;c__Clostridia;o__Lachnospirales;f__Lachnospiraceae;g__[Eubacterium] ruminantium group;s__uncultured bacterium
OTU252	93	0	30	1	0	0	0	4	9	92	5	119	4	37	d__Bacteria;p__Firmicutes;c__Clostridia;o__Lachnospirales;f__Lachnospiraceae;g__Frisingicoccus;s__uncultured bacterium
OTU253	244	0	25	37	5	0	0	0	0	0	14	5	44	20	d__Bacteria;p__Firmicutes;c__Bacilli;o__Mycoplasmatales;f__Mycoplasmataceae;g__Mycoplasma
OTU254	5	0	17	3	20	6	8	6	12	28	16	8	62	203	d__Bacteria;p__Firmicutes;c__Clostridia;o__Lachnospirales;f__Lachnospiraceae;g__Oribacterium;s__uncultured bacterium
OTU255	3	0	0	42	0	43	73	6	27	5	14	1	4	172	d__Bacteria;p__Spirochaetota;c__Spirochaetia;o__Spirochaetales;f__Spirochaetaceae;g__Treponema
OTU256	58	0	0	22	13	23	31	0	4	35	59	24	46	69	d__Bacteria;p__Proteobacteria;c__Gammaproteobacteria;o__Burkholderiales;f__Sutterellaceae;g__Sutterella;s__uncultured bacterium
OTU257	11	0	39	2	16	26	142	2	3	19	21	0	21	76	d__Bacteria;p__Actinobacteriota;c__Coriobacteriia;o__Coriobacteriales;f__Atopobiaceae;g__Olsenella
OTU258	28	0	16	23	3	16	103	0	75	22	19	2	54	16	d__Bacteria;p__Spirochaetota;c__Spirochaetia;o__Spirochaetales;f__Spirochaetaceae;g__Treponema;s__uncultured bacterium
OTU259	19	0	20	27	6	75	11	34	36	23	25	18	35	46	d__Bacteria;p__Firmicutes;c__Clostridia;o__Oscillospirales;f__Oscillospiraceae;g__uncultured;s__uncultured bacterium
OTU260	259	0	0	2	0	0	21	10	5	1	0	46	9	19	d__Bacteria;p__Spirochaetota;c__Spirochaetia;o__Spirochaetales;f__Spirochaetaceae;g__Treponema
OTU261	0	0	27	0	11	294	24	0	6	0	0	0	2	0	d__Bacteria;p__Proteobacteria;c__Gammaproteobacteria;o__Burkholderiales;f__Sutterellaceae;g__Parasutterella;s__uncultured bacterium
OTU262	18	0	6	27	43	63	0	19	60	92	12	5	19	0	d__Bacteria;p__Firmicutes;c__Clostridia;o__Peptostreptococcales-Tissierellales;f__Anaerovoracaceae;g__Family XIII AD3011 group;s__uncultured bacterium
OTU263	26	0	0	3	215	64	25	0	4	7	4	7	8	0	d__Bacteria;p__Firmicutes;c__Clostridia;o__Lachnospirales;f__Lachnospiraceae;g__[Eubacterium] eligens group;s__uncultured bacterium
OTU264	39	0	38	17	67	11	44	16	12	33	6	26	39	13	d__Bacteria;p__Firmicutes;c__Clostridia;o__Lachnospirales;f__Lachnospiraceae;g__[Ruminococcus] gauvreauii group;s__uncultured bacterium
OTU265	3	0	13	40	80	36	28	1	5	75	25	33	17	2	d__Bacteria;p__Firmicutes;c__Negativicutes;o__Veillonellales-Selenomonadales;f__Veillonellaceae;g__Allisonella;s__uncultured bacterium
OTU266	58	0	2	15	12	14	15	17	68	55	15	17	41	26	d__Bacteria;p__Firmicutes;c__Clostridia;o__Oscillospirales;f__Butyricicoccaceae;g__UCG-009;s__uncultured bacterium
OTU267	0	0	7	27	13	20	2	128	40	45	0	29	38	5	d__Bacteria;p__Bacteroidota;c__Bacteroidia;o__Bacteroidales;f__Muribaculaceae;g__norank;s__uncultured bacterium
OTU268	64	0	0	23	0	1	0	2	0	17	26	0	212	8	d__Bacteria;p__Bacteroidota;c__Bacteroidia;o__Bacteroidales;f__Prevotellaceae;g__Alloprevotella;s__uncultured bacterium
OTU269	92	0	0	107	0	7	0	14	0	15	33	43	18	23	d__Bacteria;p__Spirochaetota;c__Spirochaetia;o__Spirochaetales;f__Spirochaetaceae;g__Treponema;s__uncultured bacterium
OTU270	0	0	6	0	7	20	296	0	0	0	21	0	0	0	d__Bacteria;p__Firmicutes;c__Clostridia;o__Lachnospirales;f__Lachnospiraceae;g__Lachnospiraceae NK4A136 group
OTU271	0	0	4	8	0	0	0	3	125	58	0	0	142	6	d__Bacteria;p__Firmicutes;c__Clostridia;o__Monoglobales;f__Monoglobaceae;g__Monoglobus;s__uncultured bacterium
OTU272	14	0	0	0	0	0	257	0	2	2	12	5	46	7	d__Bacteria;p__Firmicutes;c__Clostridia;o__Oscillospirales;f__Ruminococcaceae;g__Ruminococcus;s__uncultured bacterium
OTU273	5	40	71	0	16	16	72	26	35	22	29	1	3	6	d__Bacteria;p__Proteobacteria;c__Gammaproteobacteria;o__Burkholderiales;f__Comamonadaceae;g__Pelomonas;s__uncultured bacterium
OTU274	16	0	16	90	27	49	1	5	0	23	25	0	54	36	d__Bacteria;p__Bacteroidota;c__Bacteroidia;o__Bacteroidales;f__Prevotellaceae;g__Alloprevotella;s__uncultured bacterium
OTU275	0	0	0	0	0	0	0	192	0	0	2	84	10	52	d__Bacteria;p__Bacteroidota;c__Bacteroidia;o__Bacteroidales;f__Bacteroidales RF16 group;g__norank;s__uncultured bacterium
OTU276	93	0	6	19	23	6	23	47	6	4	37	29	23	23	d__Bacteria;p__Firmicutes;c__Clostridia;o__Peptostreptococcales-Tissierellales;f__Anaerovoracaceae;g__Family XIII AD3011 group;s__uncultured bacterium
OTU277	7	0	4	128	5	63	26	11	3	0	4	24	8	52	d__Bacteria;p__Firmicutes;c__Clostridia;o__Lachnospirales;f__Lachnospiraceae;g__[Ruminococcus] torques group;s__uncultured bacterium
OTU278	2	0	94	12	0	12	5	41	102	2	14	11	37	2	d__Bacteria;p__Bacteroidota;c__Bacteroidia;o__Bacteroidales;f__Prevotellaceae;g__Prevotellaceae NK3B31 group;s__uncultured bacterium
OTU279	74	0	4	23	6	5	37	131	7	17	18	7	1	3	d__Bacteria;p__Firmicutes;c__Clostridia;o__Oscillospirales;f__Oscillospiraceae;g__UCG-005;s__uncultured bacterium
OTU280	54	0	5	8	13	13	43	11	6	32	53	7	16	69	d__Bacteria;p__Bacteroidota;c__Bacteroidia;o__Bacteroidales;f__Muribaculaceae;g__norank;s__uncultured bacterium
OTU281	14	0	37	23	0	1	30	0	164	4	9	28	4	7	d__Bacteria;p__Bacteroidota;c__Bacteroidia;o__Bacteroidales;f__Prevotellaceae;g__Prevotellaceae NK3B31 group;s__uncultured bacterium
OTU282	0	0	68	3	24	18	46	32	35	32	22	14	13	13	d__Bacteria;p__Firmicutes;c__Clostridia;o__Lachnospirales;f__Lachnospiraceae;g__Coprococcus;s__uncultured bacterium
OTU283	5	0	13	110	68	26	7	5	0	45	18	14	4	4	d__Bacteria;p__Firmicutes;c__Clostridia;o__Lachnospirales;f__Lachnospiraceae;g__Agathobacter;s__uncultured bacterium
OTU284	0	0	2	0	312	0	0	0	0	0	1	0	2	0	d__Bacteria;p__Firmicutes;c__Clostridia;o__Lachnospirales;f__Lachnospiraceae;g__[Ruminococcus] gauvreauii group;s__uncultured rumen bacterium
OTU285	0	0	0	80	0	0	0	12	45	135	8	0	0	33	d__Bacteria;p__Desulfobacterota;c__Desulfovibrionia;o__Desulfovibrionales;f__Desulfovibrionaceae;g__Desulfovibrio;s__uncultured bacterium
OTU286	23	0	0	21	18	19	16	1	34	151	2	17	0	10	d__Bacteria;p__Bacteroidota;c__Bacteroidia;o__Bacteroidales;f__Muribaculaceae;g__norank;s__uncultured bacterium
OTU287	15	0	31	13	4	8	26	68	48	30	8	0	24	35	d__Bacteria;p__Firmicutes;c__Clostridia;o__Oscillospirales;f__Oscillospiraceae;g__Colidextribacter;s__uncultured bacterium
OTU288	12	0	5	28	3	9	53	6	40	55	66	0	16	17	d__Bacteria;p__Firmicutes;c__Clostridia;o__Lachnospirales;f__Lachnospiraceae;g__Shuttleworthia;s__uncultured bacterium
OTU289	10	0	36	17	11	34	8	24	15	28	16	51	15	43	d__Bacteria;p__Firmicutes;c__Clostridia;o__Oscillospirales;f__Oscillospiraceae;g__Oscillibacter
OTU290	22	0	2	33	3	12	71	7	9	19	20	8	13	89	d__Bacteria;p__Bacteroidota;c__Bacteroidia;o__Bacteroidales;f__Tannerellaceae;g__Parabacteroides;s__uncultured bacterium
OTU291	0	200	0	0	0	30	62	0	1	0	0	10	1	0	d__Bacteria;p__Proteobacteria;c__Gammaproteobacteria;o__Enterobacterales;f__Vibrionaceae;g__Vibrio;s__Vibrio parahaemolyticus
OTU292	0	228	0	1	0	14	0	15	0	5	0	37	0	1	d__Bacteria;p__Proteobacteria;c__Alphaproteobacteria;o__Rhizobiales;f__Rhizobiaceae;g__Mesorhizobium;s__uncultured bacterium
OTU293	0	0	26	12	0	0	11	7	28	32	4	45	128	0	d__Bacteria;p__Bacteroidota;c__Bacteroidia;o__Bacteroidales;f__Rikenellaceae;g__Alistipes;s__uncultured bacterium
OTU294	5	0	25	26	3	5	30	17	4	15	13	49	26	74	d__Bacteria;p__Firmicutes;c__Clostridia;o__Oscillospirales;f__Ruminococcaceae;g__uncultured;s__uncultured bacterium
OTU295	14	0	5	0	0	0	9	2	1	0	0	142	6	112	d__Bacteria;p__Firmicutes;c__Clostridia;o__Lachnospirales;f__Lachnospiraceae;g__uncultured;s__uncultured bacterium
OTU296	71	0	17	37	18	24	17	0	9	30	58	1	4	2	d__Bacteria;p__Firmicutes;c__Clostridia;o__Christensenellales;f__Christensenellaceae;g__Christensenellaceae R-7 group;s__uncultured bacterium
OTU297	35	0	7	81	7	0	62	3	17	2	9	3	48	14	d__Bacteria;p__Firmicutes;c__Clostridia;o__Lachnospirales;f__Lachnospiraceae;g__[Eubacterium] xylanophilum group;s__uncultured bacterium
OTU298	1	0	14	7	55	21	93	8	18	13	11	4	38	1	d__Bacteria;p__Firmicutes;c__Clostridia;o__Lachnospirales;f__Lachnospiraceae;g__Lachnospiraceae NK4B4 group;s__uncultured bacterium
OTU299	26	0	52	17	13	12	27	13	16	10	9	37	45	4	d__Bacteria;p__Firmicutes;c__Clostridia;o__Lachnospirales;f__Lachnospiraceae;g__Lachnospiraceae UCG-004;s__uncultured bacterium
OTU300	11	0	0	28	1	1	1	8	8	8	130	79	0	2	d__Bacteria;p__Firmicutes;c__Clostridia;o__Oscillospirales;f__Oscillospiraceae;g__uncultured
OTU301	97	0	0	2	3	4	6	5	19	27	0	98	8	8	d__Bacteria;p__Spirochaetota;c__Spirochaetia;o__Spirochaetales;f__Spirochaetaceae;g__Treponema;s__Treponema brennaborense DSM 12168
OTU302	9	0	5	31	69	9	5	5	55	33	12	4	16	23	d__Bacteria;p__Firmicutes;c__Clostridia;o__Oscillospirales;f__Oscillospiraceae;g__Colidextribacter;s__uncultured bacterium
OTU303	49	0	3	36	5	6	120	1	4	18	14	3	10	6	d__Bacteria;p__Firmicutes;c__Clostridia;o__Lachnospirales;f__Lachnospiraceae;g__Roseburia;s__uncultured bacterium
OTU304	2	0	26	6	17	12	24	17	44	9	14	26	36	42	d__Bacteria;p__Firmicutes;c__Clostridia;o__Oscillospirales;f__Butyricicoccaceae;g__UCG-009;s__uncultured bacterium
OTU305	21	0	6	32	0	0	3	5	21	0	11	17	86	71	d__Bacteria;p__Firmicutes;c__Clostridia;o__Oscillospirales;f__Ruminococcaceae;g__Ruminococcus;s__uncultured bacterium
OTU306	63	0	59	34	2	13	6	0	63	0	0	24	8	0	d__Bacteria;p__Bacteroidota;c__Bacteroidia;o__Bacteroidales;f__Prevotellaceae;g__Prevotellaceae NK3B31 group;s__uncultured bacterium
OTU307	0	4	0	7	186	0	0	1	1	2	34	34	0	0	Unclassified
OTU308	0	0	0	4	1	0	0	5	0	110	1	16	49	77	d__Bacteria;p__Bacteroidota;c__Bacteroidia;o__Bacteroidales;f__Paludibacteraceae;g__uncultured;s__uncultured bacterium
OTU309	13	0	1	85	8	16	2	37	33	0	33	5	18	11	d__Bacteria;p__Firmicutes;c__Clostridia;o__Peptococcales;f__Peptococcaceae;g__uncultured;s__uncultured bacterium
OTU310	0	0	13	69	2	2	1	26	0	0	1	55	19	73	d__Bacteria;p__Firmicutes;c__Clostridia;o__Monoglobales;f__Monoglobaceae;g__Monoglobus;s__uncultured bacterium
OTU311	22	0	2	14	11	23	21	21	17	8	26	17	29	49	d__Bacteria;p__Firmicutes;c__Clostridia;o__Oscillospirales;f__Oscillospiraceae;g__Oscillibacter
OTU312	27	0	7	11	1	0	3	99	7	31	45	12	3	14	d__Bacteria;p__Firmicutes;c__Clostridia;o__Christensenellales;f__Christensenellaceae;g__Christensenellaceae R-7 group;s__uncultured bacterium
OTU313	2	1	7	13	4	8	24	17	39	19	13	17	44	51	d__Bacteria;p__Firmicutes;c__Clostridia;o__Oscillospirales;f__Ruminococcaceae;g__uncultured;s__uncultured bacterium
OTU314	8	0	1	5	10	47	17	72	3	4	22	12	42	10	d__Bacteria;p__Firmicutes;c__Clostridia;o__Oscillospirales;f__Butyricicoccaceae;g__UCG-008;s__uncultured bacterium
OTU315	21	0	0	0	0	0	0	28	0	0	0	0	200	0	d__Bacteria;p__Bacteroidota;c__Bacteroidia;o__Bacteroidales;f__Rikenellaceae;g__hoa5-07d05 gut group;s__uncultured bacterium
OTU316	58	0	4	25	0	0	50	16	0	8	10	18	0	59	d__Bacteria;p__Bacteroidota;c__Bacteroidia;o__Bacteroidales;f__Bacteroidaceae;g__Bacteroides;s__uncultured bacterium
OTU317	16	0	6	36	3	0	18	77	28	0	26	23	2	13	d__Bacteria;p__Firmicutes;c__Clostridia;o__Monoglobales;f__Monoglobaceae;g__Monoglobus;s__uncultured bacterium
OTU318	13	0	24	3	1	3	0	13	11	26	2	81	19	49	d__Bacteria;p__Firmicutes;c__Clostridia;o__Lachnospirales;f__Lachnospiraceae;g__uncultured;s__uncultured bacterium
OTU319	40	0	8	20	6	2	32	25	17	56	26	8	2	3	d__Bacteria;p__Firmicutes;c__Clostridia;o__Oscillospirales;f__UCG-010;g__norank;s__uncultured bacterium
OTU320	19	0	1	18	0	1	5	98	0	0	1	0	21	80	d__Bacteria;p__Bacteroidota;c__Bacteroidia;o__Bacteroidales;f__Rikenellaceae;g__Rikenellaceae RC9 gut group;s__uncultured bacterium
OTU321	0	143	2	15	0	2	0	23	1	0	0	58	0	0	d__Bacteria;p__Proteobacteria;c__Gammaproteobacteria;o__Xanthomonadales;f__Xanthomonadaceae;g__Stenotrophomonas
OTU322	12	0	56	83	0	0	0	72	3	1	1	0	15	0	d__Bacteria;p__Bacteroidota;c__Bacteroidia;o__Bacteroidales;f__Prevotellaceae;g__Prevotellaceae UCG-003;s__uncultured bacterium
OTU323	2	0	9	0	0	0	0	41	10	29	25	116	8	1	d__Bacteria;p__Firmicutes;c__Clostridia;o__Oscillospirales;f__Ruminococcaceae;g__Negativibacillus;s__uncultured bacterium
OTU324	21	7	4	13	9	3	28	30	4	46	16	54	4	2	d__Bacteria;p__Firmicutes;c__Bacilli;o__Lactobacillales;f__Lactobacillaceae;g__Lactobacillus;s__Lactobacillus delbrueckii subsp. lactis
OTU325	24	0	5	0	0	1	9	15	15	43	5	13	61	49	d__Bacteria;p__Firmicutes;c__Clostridia;o__Lachnospirales;f__Lachnospiraceae;g__Roseburia;s__uncultured bacterium
OTU326	26	0	6	8	3	2	0	0	14	37	38	31	32	41	d__Bacteria;p__Desulfobacterota;c__Desulfovibrionia;o__Desulfovibrionales;f__Desulfovibrionaceae;g__Desulfovibrio;s__Desulfovibrio piger
OTU327	0	0	0	0	20	26	1	104	5	11	0	25	37	8	d__Bacteria;p__Patescibacteria;c__Saccharimonadia;o__Saccharimonadales;f__Saccharimonadaceae;g__Candidatus Saccharimonas;s__uncultured bacterium
OTU328	88	0	9	0	8	20	1	3	61	0	1	5	40	0	d__Bacteria;p__Firmicutes;c__Clostridia;o__Lachnospirales;f__Lachnospiraceae;g__[Ruminococcus] torques group;s__uncultured bacterium
OTU329	21	0	15	18	12	11	4	11	11	82	23	1	14	13	d__Bacteria;p__Firmicutes;c__Clostridia;o__Peptostreptococcales-Tissierellales;f__Anaerovoracaceae;g__Family XIII AD3011 group;s__uncultured bacterium
OTU330	39	0	29	14	47	1	12	0	33	5	12	0	31	13	d__Bacteria;p__Fibrobacterota;c__Fibrobacteria;o__Fibrobacterales;f__Fibrobacteraceae;g__Fibrobacter;s__uncultured bacterium
OTU331	117	0	11	24	24	0	0	1	0	1	35	12	0	8	d__Bacteria;p__Firmicutes;c__Clostridia;o__Lachnospirales;f__Lachnospiraceae;g__Anaerostipes;s__uncultured bacterium
OTU332	26	1	4	19	20	13	3	33	29	19	12	47	5	1	d__Bacteria;p__Firmicutes;c__Clostridia;o__Oscillospirales;f__Oscillospiraceae;g__UCG-005;s__uncultured bacterium
OTU333	0	6	10	17	8	4	5	5	7	0	3	160	3	4	d__Bacteria;p__Fusobacteriota;c__Fusobacteriia;o__Fusobacteriales;f__Fusobacteriaceae;g__Fusobacterium;s__uncultured bacterium
OTU334	5	0	0	18	1	9	12	7	13	11	31	2	77	45	d__Bacteria;p__Firmicutes;c__Clostridia;o__Lachnospirales;f__Lachnospiraceae;g__uncultured;s__uncultured bacterium
OTU335	2	0	0	86	1	1	5	0	23	11	24	4	36	38	d__Bacteria;p__Bacteroidota;c__Bacteroidia;o__Bacteroidales;f__Prevotellaceae;g__Prevotella;s__uncultured bacterium
OTU336	30	0	4	19	6	13	29	28	21	22	26	6	15	11	d__Bacteria;p__Firmicutes;c__Clostridia;o__Christensenellales;f__Christensenellaceae;g__Christensenellaceae R-7 group;s__uncultured bacterium
OTU337	27	0	51	31	6	14	5	13	3	47	2	0	13	13	d__Bacteria;p__Firmicutes;c__Clostridia;o__Lachnospirales;f__Lachnospiraceae;g__Oribacterium;s__uncultured bacterium
OTU338	24	0	0	57	37	11	35	0	9	4	5	3	1	39	d__Bacteria;p__Fibrobacterota;c__Fibrobacteria;o__Fibrobacterales;f__Fibrobacteraceae;g__Fibrobacter;s__uncultured bacterium
OTU339	9	0	14	135	0	7	0	24	0	5	15	5	5	4	d__Bacteria;p__Firmicutes;c__Clostridia;o__Oscillospirales;f__UCG-010;g__norank;s__uncultured bacterium
OTU340	9	0	0	21	0	4	14	98	21	12	8	22	5	7	d__Bacteria;p__Firmicutes;c__Clostridia;o__Oscillospirales;f__Oscillospiraceae;g__NK4A214 group;s__uncultured rumen bacterium
OTU341	3	0	15	28	1	3	24	9	25	26	16	6	31	32	d__Bacteria;p__Firmicutes;c__Clostridia;o__Christensenellales;f__Christensenellaceae;g__Christensenellaceae R-7 group;s__uncultured bacterium
OTU342	15	0	2	11	11	2	38	55	14	28	10	3	9	21	d__Bacteria;p__Firmicutes;c__Clostridia;o__Christensenellales;f__Christensenellaceae;g__Christensenellaceae R-7 group;s__uncultured bacterium
OTU343	29	0	0	44	6	6	0	1	0	28	49	19	5	31	d__Bacteria;p__Firmicutes;c__Clostridia;o__Lachnospirales;f__Lachnospiraceae
OTU344	13	0	43	48	0	0	13	1	0	0	6	68	20	4	d__Bacteria;p__Bacteroidota;c__Bacteroidia;o__Bacteroidales;f__Muribaculaceae;g__norank;s__uncultured bacterium
OTU345	0	0	6	0	0	0	0	114	0	0	0	95	0	0	d__Bacteria;p__Firmicutes;c__Negativicutes;o__Veillonellales-Selenomonadales;f__Selenomonadaceae;g__Anaerovibrio;s__uncultured bacterium
OTU346	10	0	4	47	18	10	18	22	10	14	8	6	47	0	d__Bacteria;p__Bacteroidota;c__Bacteroidia;o__Bacteroidales;f__Prevotellaceae;g__Prevotellaceae UCG-004;s__uncultured bacterium
OTU347	3	0	0	19	32	16	1	1	19	73	44	0	0	5	d__Bacteria;p__Firmicutes;c__Clostridia;o__Lachnospirales;f__Lachnospiraceae;g__Dorea;s__uncultured bacterium
OTU348	11	0	25	4	19	19	5	3	14	5	39	7	3	55	d__Bacteria;p__Firmicutes;c__Clostridia;o__Peptostreptococcales-Tissierellales;f__Peptostreptococcaceae;g__Intestinibacter
OTU349	19	0	6	16	11	36	26	0	7	2	20	5	28	33	d__Bacteria;p__Firmicutes;c__Clostridia;o__Lachnospirales;f__Lachnospiraceae;g__[Eubacterium] ruminantium group;s__uncultured bacterium
OTU350	1	5	49	11	63	21	0	10	2	14	8	0	17	7	d__Bacteria;p__Firmicutes;c__Clostridia;o__Lachnospirales;f__Lachnospiraceae;g__Fusicatenibacter;s__uncultured bacterium
OTU351	6	0	8	20	3	3	16	0	0	5	2	1	20	121	d__Bacteria;p__Firmicutes;c__Clostridia;o__Oscillospirales;f__Ruminococcaceae;g__Faecalibacterium;s__uncultured bacterium
OTU352	47	0	0	0	6	0	0	6	57	0	0	67	22	0	d__Bacteria;p__Firmicutes;c__Clostridia;o__Lachnospirales;f__Lachnospiraceae;g__uncultured;s__uncultured bacterium
OTU353	1	0	10	33	1	1	3	3	32	8	19	12	55	27	d__Bacteria;p__Firmicutes;c__Clostridia;o__Lachnospirales;f__Lachnospiraceae;g__Acetitomaculum;s__uncultured bacterium
OTU354	0	0	0	111	0	0	0	0	0	0	0	93	0	0	d__Bacteria;p__Bacteroidota;c__Bacteroidia;o__Flavobacteriales;f__Weeksellaceae;g__Empedobacter;s__uncultured bacterium
OTU355	9	0	9	16	74	5	3	2	5	11	3	23	39	4	d__Bacteria;p__Firmicutes;c__Clostridia;o__Lachnospirales;f__Lachnospiraceae;g__Blautia;s__uncultured bacterium
OTU356	0	0	6	5	98	24	0	0	0	66	0	0	3	0	d__Bacteria;p__Firmicutes;c__Bacilli;o__Lactobacillales;f__Lactobacillaceae;g__Ligilactobacillus;s__uncultured bacterium
OTU357	0	0	12	3	36	14	65	8	4	3	1	8	14	33	d__Bacteria;p__Firmicutes;c__Clostridia;o__Oscillospirales;f__Ruminococcaceae;g__uncultured;s__uncultured organism
OTU358	0	0	30	55	48	26	28	1	3	0	2	0	0	8	d__Bacteria;p__Bacteroidota;c__Bacteroidia;o__Bacteroidales;f__Rikenellaceae;g__Rikenellaceae RC9 gut group;s__uncultured bacterium
OTU359	0	0	30	1	62	38	0	0	26	39	0	0	0	2	d__Bacteria;p__Firmicutes;c__Clostridia;o__Oscillospirales;f__Butyricicoccaceae;g__Butyricicoccus;s__uncultured bacterium
OTU360	9	0	9	23	3	3	22	31	29	9	30	0	24	5	d__Bacteria;p__Firmicutes;c__Clostridia;o__Oscillospirales;f__Oscillospiraceae;g__NK4A214 group;s__uncultured bacterium
OTU361	14	0	6	15	6	5	11	5	6	30	37	13	26	21	d__Bacteria;p__Firmicutes;c__Clostridia;o__Oscillospirales;f__Oscillospiraceae
OTU362	38	0	40	2	4	14	21	1	30	11	2	2	7	22	d__Bacteria;p__Firmicutes;c__Clostridia;o__Lachnospirales;f__Lachnospiraceae;g__Marvinbryantia;s__uncultured bacterium
OTU363	3	0	2	0	0	0	0	84	32	54	4	0	5	9	d__Bacteria;p__Firmicutes;c__Clostridia;o__Lachnospirales;f__Lachnospiraceae;g__Eisenbergiella;s__uncultured bacterium
OTU364	0	0	0	0	0	0	0	0	0	0	0	191	0	0	Unclassified
OTU365	9	0	5	29	17	42	18	16	7	1	25	9	1	8	d__Bacteria;p__Firmicutes;c__Clostridia;o__Oscillospirales;f__Oscillospiraceae;g__NK4A214 group;s__uncultured bacterium
OTU366	3	0	23	9	36	10	5	0	7	8	6	29	15	36	d__Bacteria;p__Firmicutes;c__Clostridia;o__Lachnospirales;f__Lachnospiraceae;g__uncultured;s__uncultured bacterium
OTU367	17	0	13	39	0	8	0	18	1	1	3	41	36	9	d__Bacteria;p__Bacteroidota;c__Bacteroidia;o__Bacteroidales;f__Bacteroidaceae;g__Bacteroides;s__uncultured bacterium
OTU368	0	47	12	44	2	1	5	8	5	5	6	41	2	4	d__Bacteria;p__Actinobacteriota;c__Rubrobacteria;o__Rubrobacterales;f__Rubrobacteriaceae;g__Rubrobacter
OTU369	0	0	10	59	1	8	36	20	1	0	11	2	15	18	d__Bacteria;p__Firmicutes;c__Clostridia;o__Clostridia UCG-014;f__norank;g__norank;s__uncultured bacterium
OTU370	161	0	0	0	0	0	0	0	0	7	0	12	0	0	d__Bacteria;p__Deferribacterota;c__Deferribacteres;o__Deferribacterales;f__Deferribacteraceae;g__Mucispirillum;s__uncultured bacterium
OTU371	0	16	22	15	14	15	23	5	13	2	8	17	14	15	d__Bacteria;p__Actinobacteriota;c__Acidimicrobiia;o__uncultured;f__norank;g__norank;s__uncultured bacterium
OTU372	18	0	7	34	0	12	6	2	1	7	16	0	62	13	d__Bacteria;p__Firmicutes;c__Clostridia;o__Lachnospirales;f__Lachnospiraceae;g__Roseburia;s__uncultured bacterium
OTU373	41	0	6	38	1	2	1	40	4	13	24	3	1	4	d__Bacteria;p__Firmicutes;c__Clostridia;o__Oscillospirales;f__Oscillospiraceae;g__NK4A214 group;s__uncultured bacterium
OTU374	7	0	3	3	16	50	0	1	1	64	1	8	6	17	d__Bacteria;p__Firmicutes;c__Clostridia;o__Oscillospirales;f__Ruminococcaceae;g__Ruminococcus;s__uncultured bacterium
OTU375	0	0	40	8	45	26	18	5	4	9	16	1	0	5	d__Bacteria;p__Firmicutes;c__Bacilli;o__Erysipelotrichales;f__Erysipelotrichaceae;g__Erysipelotrichaceae UCG-006;s__uncultured bacterium
OTU376	5	0	2	21	0	4	18	21	69	7	3	0	27	0	d__Bacteria;p__Bacteroidota;c__Bacteroidia;o__Bacteroidales;f__Bacteroidaceae;g__Bacteroides;s__uncultured bacterium
OTU377	2	113	1	30	3	10	0	12	0	1	3	0	0	1	d__Bacteria;p__Proteobacteria;c__Alphaproteobacteria;o__Rhizobiales;f__Rhizobiaceae;g__Phyllobacterium;s__Phyllobacterium myrsinacearum
OTU378	91	0	9	9	2	0	0	20	9	5	22	4	0	4	d__Bacteria;p__Firmicutes;c__Clostridia;o__Christensenellales;f__Christensenellaceae;g__Christensenellaceae R-7 group;s__uncultured bacterium
OTU379	14	0	14	7	8	1	5	46	4	2	13	0	23	37	d__Bacteria;p__Bacteroidota;c__Bacteroidia;o__Bacteroidales;f__Prevotellaceae;g__Prevotellaceae NK3B31 group;s__uncultured bacterium
OTU380	1	0	0	43	0	11	0	15	57	0	45	0	0	0	d__Bacteria;p__Firmicutes;c__Clostridia;o__Oscillospirales;f__[Eubacterium] coprostanoligenes group;g__norank;s__uncultured bacterium
OTU381	7	0	3	9	5	6	5	28	27	27	15	13	11	16	d__Bacteria;p__Firmicutes;c__Clostridia;o__Lachnospirales;f__Lachnospiraceae;g__uncultured
OTU382	0	0	16	115	0	0	0	0	20	0	2	12	6	0	d__Bacteria;p__WPS-2;c__norank;o__norank;f__norank;g__norank
OTU383	1	0	5	0	52	18	84	0	1	0	9	0	1	0	d__Bacteria;p__Firmicutes;c__Negativicutes;o__Veillonellales-Selenomonadales;f__Selenomonadaceae;g__uncultured
OTU384	18	0	22	4	79	12	5	1	3	2	7	1	6	8	d__Bacteria;p__Firmicutes;c__Clostridia;o__Lachnospirales;f__Lachnospiraceae;g__Lachnospiraceae UCG-001;s__uncultured bacterium
OTU385	16	0	11	26	16	11	7	14	8	20	11	2	5	21	d__Bacteria;p__Firmicutes;c__Clostridia;o__Peptostreptococcales-Tissierellales;f__Anaerovoracaceae;g__Family XIII UCG-001;s__uncultured bacterium
OTU386	0	5	16	8	0	10	47	0	18	11	11	26	9	6	d__Bacteria;p__Proteobacteria;c__Gammaproteobacteria;o__Burkholderiales;f__Gallionellaceae;g__Sideroxydans;s__uncultured bacterium
OTU387	1	17	5	6	4	0	15	12	6	4	1	93	2	1	d__Bacteria;p__Firmicutes;c__Bacilli;o__Staphylococcales;f__Staphylococcaceae;g__Staphylococcus;s__Staphylococcus epidermidis
OTU388	12	0	0	29	40	22	3	9	0	4	3	16	23	5	d__Bacteria;p__Desulfobacterota;c__Desulfovibrionia;o__Desulfovibrionales;f__Desulfovibrionaceae;g__Mailhella
OTU389	12	0	54	5	21	3	4	1	0	10	16	15	4	20	d__Bacteria;p__Firmicutes;c__Clostridia;o__Oscillospirales;f__Oscillospiraceae;g__UCG-005;s__uncultured bacterium
OTU390	46	0	0	15	0	2	1	3	0	7	1	33	7	49	d__Bacteria;p__Firmicutes;c__Clostridia;o__Lachnospirales;f__Lachnospiraceae;g__uncultured;s__uncultured bacterium
OTU391	0	0	0	1	2	0	0	8	1	2	2	30	31	86	d__Bacteria;p__Firmicutes;c__Clostridia;o__Lachnospirales;f__Lachnospiraceae;g__Lachnospiraceae NK4A136 group;s__uncultured bacterium
OTU392	2	0	1	3	0	104	0	4	29	1	2	0	0	17	d__Bacteria;p__Firmicutes;c__Clostridia;o__Oscillospirales;f__Ruminococcaceae;g__uncultured;s__uncultured bacterium
OTU393	0	0	11	0	0	2	44	5	2	3	14	6	1	74	d__Bacteria;p__Firmicutes;c__Clostridia;o__Clostridia UCG-014;f__norank;g__norank;s__uncultured bacterium
OTU394	1	0	0	14	15	3	9	42	3	0	25	0	40	10	d__Bacteria;p__Firmicutes;c__Clostridia;o__Clostridia UCG-014;f__norank;g__norank;s__uncultured bacterium
OTU395	0	0	2	38	2	116	0	0	1	0	1	0	0	0	d__Bacteria;p__Firmicutes;c__Clostridia;o__Oscillospirales;f__[Eubacterium] coprostanoligenes group;g__norank;s__uncultured bacterium
OTU396	0	0	0	0	144	0	0	0	0	0	0	0	14	2	d__Bacteria;p__Firmicutes;c__Clostridia;o__Lachnospirales;f__Lachnospiraceae;g__Lachnospiraceae NC2004 group;s__uncultured bacterium
OTU397	0	76	7	0	0	1	31	3	16	1	4	0	16	5	d__Bacteria;p__Proteobacteria;c__Alphaproteobacteria;o__Rhizobiales;f__Beijerinckiaceae;g__Methylobacterium-Methylorubrum;s__uncultured Methylobacterium sp.
OTU398	0	0	0	0	47	95	0	0	8	1	0	0	7	0	d__Bacteria;p__Bacteroidota;c__Bacteroidia;o__Bacteroidales;f__Prevotellaceae;g__Prevotella_7;s__uncultured bacterium
OTU399	0	0	18	2	0	0	6	4	3	5	1	117	0	1	d__Bacteria;p__Actinobacteriota;c__Actinobacteria;o__Bifidobacteriales;f__Bifidobacteriaceae;g__Bifidobacterium;s__Bifidobacterium boum
OTU400	12	0	2	6	13	4	20	14	12	22	11	0	15	26	d__Bacteria;p__Firmicutes;c__Clostridia;o__Lachnospirales;f__Lachnospiraceae;g__Lachnospiraceae FCS020 group;s__uncultured bacterium
OTU401	0	0	14	0	2	23	0	0	8	99	0	0	7	1	d__Bacteria;p__Firmicutes;c__Bacilli;o__Erysipelotrichales;f__Erysipelatoclostridiaceae;g__norank;s__uncultured bacterium
OTU402	1	67	0	0	0	5	50	3	0	0	0	24	0	3	d__Bacteria;p__Proteobacteria;c__Alphaproteobacteria;o__Rhizobiales;f__Rhizobiaceae;g__Mesorhizobium
OTU403	29	0	0	0	2	86	14	0	0	7	0	0	8	7	d__Bacteria;p__Bacteroidota;c__Bacteroidia;o__Bacteroidales;f__Muribaculaceae;g__norank;s__uncultured bacterium
OTU404	0	66	0	0	0	12	53	2	0	0	0	0	0	19	d__Bacteria;p__Proteobacteria;c__Gammaproteobacteria;o__Burkholderiales;f__Burkholderiaceae;g__Ralstonia
OTU405	0	0	0	0	0	0	0	0	2	111	6	1	0	32	d__Bacteria;p__Firmicutes;c__Clostridia;o__Lachnospirales;f__Lachnospiraceae;g__Coprococcus
OTU406	3	0	11	2	2	7	7	37	41	10	9	1	12	8	d__Bacteria;p__Firmicutes;c__Clostridia;o__Peptococcales;f__Peptococcaceae;g__uncultured;s__uncultured bacterium
OTU407	3	0	21	5	17	7	12	2	7	9	42	13	5	6	d__Bacteria;p__Firmicutes;c__Clostridia;o__Lachnospirales;f__Lachnospiraceae;g__Lachnoclostridium;s__uncultured bacterium
OTU408	37	0	2	2	3	0	0	0	0	6	0	40	6	53	d__Bacteria;p__Bacteroidota;c__Bacteroidia;o__Bacteroidales;f__Rikenellaceae;g__Rikenellaceae RC9 gut group;s__uncultured bacterium
OTU409	0	0	13	10	1	3	2	3	4	1	4	93	2	13	d__Bacteria;p__Proteobacteria;c__Gammaproteobacteria;o__Burkholderiales;f__Burkholderiaceae;g__Limnobacter
OTU410	45	0	5	25	0	0	34	2	5	23	1	0	3	5	d__Bacteria;p__Firmicutes;c__Clostridia;o__Christensenellales;f__Christensenellaceae;g__Christensenellaceae R-7 group;s__uncultured bacterium
OTU411	7	0	7	17	16	5	17	17	11	13	12	0	15	10	d__Bacteria;p__Firmicutes;c__Clostridia;o__Oscillospirales;f__Oscillospiraceae;g__Oscillibacter
OTU412	8	0	5	11	7	11	6	3	16	8	5	38	17	12	d__Bacteria;p__Firmicutes;c__Clostridia;o__Oscillospirales;f__Oscillospiraceae;g__NK4A214 group;s__uncultured bacterium
OTU413	9	0	15	16	0	8	0	26	24	16	19	5	9	0	d__Bacteria;p__Firmicutes;c__Bacilli;o__Erysipelotrichales;f__Erysipelatoclostridiaceae;g__Erysipelotrichaceae UCG-003;s__uncultured bacterium
OTU414	8	0	11	9	2	8	5	6	6	5	7	54	18	7	d__Bacteria;p__Firmicutes;c__Clostridia;o__Lachnospirales;f__Lachnospiraceae;g__GCA-900066575;s__uncultured bacterium
OTU415	97	0	0	0	0	0	0	20	0	0	0	0	1	25	d__Bacteria;p__Bacteroidota;c__Bacteroidia;o__Bacteroidales;f__Muribaculaceae;g__norank;s__uncultured bacterium
OTU416	1	23	30	11	13	9	9	2	9	3	1	1	7	24	d__Bacteria;p__Proteobacteria;c__Alphaproteobacteria;o__Rhizobiales;f__Xanthobacteraceae;g__uncultured;s__uncultured bacterium
OTU417	15	0	6	9	10	5	1	5	2	6	15	31	6	32	d__Bacteria;p__Firmicutes;c__Clostridia;o__Oscillospirales;f__Ruminococcaceae;g__uncultured;s__uncultured bacterium
OTU418	27	0	0	7	2	5	0	9	0	7	16	16	1	52	d__Bacteria;p__Firmicutes;c__Clostridia;o__Lachnospirales;f__Lachnospiraceae;g__Marvinbryantia;s__uncultured bacterium
OTU419	53	0	0	21	0	0	0	1	3	0	20	19	17	8	d__Bacteria;p__Spirochaetota;c__Spirochaetia;o__Spirochaetales;f__Spirochaetaceae;g__Treponema
OTU420	0	0	2	0	68	69	0	0	0	3	0	0	0	0	d__Bacteria;p__Bacteroidota;c__Bacteroidia;o__Bacteroidales;f__Muribaculaceae;g__norank;s__uncultured bacterium
OTU421	52	0	6	5	0	0	2	1	0	19	6	22	5	24	d__Bacteria;p__Bacteroidota;c__Bacteroidia;o__Bacteroidales;f__Tannerellaceae;g__Parabacteroides;s__uncultured bacterium
OTU422	15	0	1	13	0	12	0	66	6	6	14	2	5	1	d__Bacteria;p__Firmicutes;c__Clostridia;o__Oscillospirales;f__Butyricicoccaceae;g__UCG-009;s__uncultured bacterium
OTU423	14	0	17	9	19	5	11	2	18	4	10	8	14	9	d__Bacteria;p__Actinobacteriota;c__Coriobacteriia;o__Coriobacteriales;f__Atopobiaceae;g__uncultured;s__uncultured bacterium
OTU424	107	0	2	2	0	0	0	2	0	2	14	0	7	3	d__Bacteria;p__Firmicutes;c__Clostridia;o__Lachnospirales;f__Lachnospiraceae;g__Lachnospiraceae NK4A136 group
OTU425	1	0	1	10	0	4	4	8	20	1	6	24	46	13	d__Bacteria;p__Spirochaetota;c__Spirochaetia;o__Spirochaetales;f__Spirochaetaceae;g__Sphaerochaeta;s__uncultured bacterium
OTU426	2	0	1	0	0	0	50	0	0	0	2	78	0	5	d__Bacteria;p__Firmicutes;c__Clostridia;o__Lachnospirales;f__Lachnospiraceae;g__Blautia;s__uncultured bacterium
OTU427	102	0	8	3	1	0	0	12	12	0	0	0	0	0	d__Bacteria;p__Firmicutes;c__Clostridia;o__Oscillospirales;f__Ruminococcaceae;g__uncultured;s__uncultured bacterium
OTU428	2	0	0	43	3	0	0	27	16	32	5	5	3	1	d__Bacteria;p__Firmicutes;c__Clostridia;o__Oscillospirales;f__UCG-010;g__norank;s__uncultured bacterium
OTU429	3	1	31	19	2	2	1	18	6	4	4	31	3	11	d__Bacteria;p__Proteobacteria;c__Gammaproteobacteria;o__Enterobacterales;f__Enterobacteriaceae;g__Escherichia-Shigella;s__Escherichia coli
OTU430	0	0	0	20	0	0	0	2	0	0	3	29	40	42	d__Bacteria;p__Firmicutes;c__Bacilli;o__Acholeplasmatales;f__Acholeplasmataceae;g__Anaeroplasma;s__uncultured rumen bacterium
OTU431	9	0	4	10	2	13	2	23	14	23	6	13	6	10	d__Bacteria;p__Firmicutes;c__Bacilli;o__Erysipelotrichales;f__Erysipelotrichaceae;g__uncultured
OTU432	5	0	6	10	10	6	23	0	1	6	19	3	16	30	d__Bacteria;p__Firmicutes;c__Clostridia;o__Oscillospirales;f__Oscillospiraceae;g__Colidextribacter;s__uncultured organism
OTU433	22	0	6	5	5	6	4	3	8	17	11	11	20	17	d__Bacteria;p__Bacteroidota;c__Bacteroidia;o__Bacteroidales;f__Tannerellaceae;g__Parabacteroides;s__uncultured bacterium
OTU434	3	0	4	4	45	10	19	1	2	6	11	1	21	8	d__Bacteria;p__Firmicutes;c__Clostridia;o__Lachnospirales;f__Lachnospiraceae;g__uncultured
OTU435	0	0	20	8	5	4	25	12	10	2	8	0	19	21	d__Bacteria;p__Firmicutes;c__Clostridia;o__Oscillospirales;f__Ruminococcaceae;g__uncultured
OTU436	0	0	62	2	5	6	0	0	0	1	0	3	0	55	d__Bacteria;p__Firmicutes;c__Clostridia;o__Lachnospirales;f__Lachnospiraceae;g__Lachnospiraceae FCS020 group;s__uncultured bacterium
OTU437	7	0	2	12	14	6	2	3	3	49	1	9	3	21	d__Bacteria;p__Firmicutes;c__Clostridia;o__Lachnospirales;f__Lachnospiraceae
OTU438	4	0	0	48	0	0	0	9	29	6	0	10	23	2	d__Bacteria;p__Bacteroidota;c__Bacteroidia;o__Bacteroidales;f__Bacteroidaceae;g__Bacteroides;s__uncultured bacterium
OTU439	1	0	12	19	1	0	7	3	34	2	16	10	15	11	d__Bacteria;p__Firmicutes;c__Bacilli;o__RF39;f__norank;g__norank;s__uncultured bacterium
OTU440	3	0	10	1	11	0	13	30	13	28	6	0	16	0	d__Bacteria;p__Firmicutes;c__Clostridia;o__Oscillospirales;f__Ruminococcaceae;g__Ruminococcus;s__uncultured bacterium
OTU441	48	0	5	0	7	0	8	1	3	9	1	27	8	12	d__Bacteria;p__Deferribacterota;c__Deferribacteres;o__Deferribacterales;f__Deferribacteraceae;g__Mucispirillum;s__uncultured bacterium
OTU442	1	0	0	23	0	9	0	4	69	0	19	0	4	0	d__Bacteria;p__Bacteroidota;c__Bacteroidia;o__Bacteroidales;f__Rikenellaceae;g__Rikenellaceae RC9 gut group;s__uncultured bacterium
OTU443	60	0	0	12	8	0	0	0	19	1	0	16	12	1	d__Bacteria;p__Bacteroidota;c__Bacteroidia;o__Bacteroidales;f__Prevotellaceae;g__Prevotella;s__uncultured Prevotellaceae bacterium
OTU444	0	0	5	0	0	59	0	2	32	0	0	15	11	4	d__Bacteria;p__Bacteroidota;c__Bacteroidia;o__Bacteroidales;f__Prevotellaceae;g__Alloprevotella;s__uncultured bacterium
OTU445	2	0	4	18	2	13	5	0	0	0	38	7	12	27	d__Bacteria;p__Firmicutes;c__Clostridia;o__Clostridia UCG-014;f__norank;g__norank;s__uncultured bacterium
OTU446	44	0	10	7	1	7	1	1	4	3	32	0	6	12	d__Bacteria;p__Firmicutes;c__Clostridia;o__Oscillospirales;f__UCG-010;g__norank;s__uncultured bacterium
OTU447	114	0	0	0	0	0	3	0	0	0	3	4	1	3	d__Bacteria;p__Campylobacterota;c__Campylobacteria;o__Campylobacterales;f__Helicobacteraceae;g__Helicobacter
OTU448	0	23	0	69	0	0	0	0	0	0	0	35	0	0	d__Bacteria;p__Bacteroidota;c__Bacteroidia;o__Flavobacteriales;f__Weeksellaceae;g__Chryseobacterium;s__Chryseobacterium indologenes
OTU449	0	0	0	28	0	0	0	36	17	1	7	13	21	4	d__Bacteria;p__Firmicutes;c__Clostridia;o__Oscillospirales;f__Ruminococcaceae;g__[Eubacterium] siraeum group;s__uncultured bacterium
OTU450	8	0	9	5	10	49	9	0	3	10	1	0	7	15	d__Bacteria;p__Firmicutes;c__Clostridia;o__Lachnospirales;f__Lachnospiraceae;g__Anaerostipes;s__uncultured bacterium
OTU451	4	0	35	19	7	2	11	1	3	6	10	5	6	17	d__Bacteria;p__Firmicutes;c__Clostridia;o__Christensenellales;f__Christensenellaceae;g__Christensenellaceae R-7 group
OTU452	1	0	0	0	0	3	32	17	5	18	16	0	34	0	d__Bacteria;p__Firmicutes;c__Clostridia;o__Lachnospirales;f__Lachnospiraceae;g__Lachnospiraceae NK4A136 group;s__uncultured bacterium
OTU453	44	0	21	26	0	3	0	0	11	12	0	4	4	1	d__Bacteria;p__Firmicutes;c__Clostridia;o__Monoglobales;f__Monoglobaceae;g__Monoglobus;s__uncultured bacterium
OTU454	11	0	1	17	0	0	0	0	52	0	0	37	0	7	d__Bacteria;p__Firmicutes;c__Clostridia;o__Oscillospirales;f__Ruminococcaceae;g__Ruminococcus;s__uncultured bacterium
OTU455	0	2	15	15	0	3	1	3	1	1	4	72	4	4	d__Bacteria;p__Proteobacteria;c__Gammaproteobacteria;o__Pseudomonadales;f__Moraxellaceae;g__Acinetobacter
OTU456	0	9	21	2	6	11	5	0	18	2	3	12	17	16	d__Bacteria;p__Bacteroidota;c__Bacteroidia;o__Sphingobacteriales;f__CWT CU03-E12;g__norank
OTU457	8	0	12	4	2	2	19	3	25	22	14	0	9	1	d__Bacteria;p__Firmicutes;c__Clostridia;o__Lachnospirales;f__Lachnospiraceae;g__uncultured;s__uncultured bacterium
OTU458	12	0	16	13	13	2	10	33	0	11	1	0	5	4	d__Bacteria;p__Proteobacteria;c__Gammaproteobacteria;o__Burkholderiales;f__Oxalobacteraceae;g__Oxalobacter
OTU459	5	0	8	11	3	5	9	30	6	17	4	5	9	8	d__Bacteria;p__Firmicutes;c__Clostridia;o__Oscillospirales;f__Oscillospiraceae;g__uncultured;s__uncultured bacterium
OTU460	0	0	3	88	2	0	0	1	0	0	0	23	2	0	d__Bacteria;p__Proteobacteria;c__Alphaproteobacteria;o__Caulobacterales;f__Caulobacteraceae;g__Brevundimonas
OTU461	2	0	0	17	5	11	1	1	1	0	3	42	14	21	d__Bacteria;p__Firmicutes;c__Clostridia;o__Oscillospirales;f__Ruminococcaceae;g__Pygmaiobacter;s__uncultured bacterium
OTU462	0	0	10	1	4	1	10	38	3	5	15	14	10	6	d__Bacteria;p__Firmicutes;c__Clostridia;o__Oscillospirales;f__Ruminococcaceae;g__Negativibacillus;s__uncultured bacterium
OTU463	4	0	0	7	9	0	0	3	14	8	8	21	16	26	d__Bacteria;p__Firmicutes;c__Clostridia;o__Peptostreptococcales-Tissierellales;f__Anaerovoracaceae;g__Anaerovorax;s__uncultured bacterium
OTU464	9	8	5	0	0	4	1	4	3	2	48	23	1	7	d__Bacteria;p__Firmicutes;c__Clostridia;o__Lachnospirales;f__Lachnospiraceae;g__[Ruminococcus] gauvreauii group;s__uncultured bacterium
OTU465	5	0	3	8	0	7	26	5	1	3	16	26	11	4	d__Bacteria;p__Firmicutes;c__Clostridia;o__Oscillospirales;f__Oscillospiraceae;g__Oscillospira;s__uncultured bacterium
OTU466	0	0	22	5	6	15	46	6	7	5	1	0	2	0	d__Bacteria;p__Firmicutes;c__Clostridia;o__Lachnospirales;f__Lachnospiraceae;g__Coprococcus;s__uncultured bacterium
OTU467	1	0	17	4	0	7	4	0	3	2	7	44	16	10	d__Bacteria;p__Firmicutes;c__Clostridia;o__Clostridiales;f__Clostridiaceae;g__Clostridium sensu stricto 1;s__uncultured bacterium
OTU468	1	29	0	31	0	8	0	3	1	0	0	36	2	3	d__Bacteria;p__Bacteroidota;c__Bacteroidia;o__Chitinophagales;f__Chitinophagaceae;g__Vibrionimonas
OTU469	2	0	4	11	1	3	5	2	5	33	3	1	21	23	d__Bacteria;p__Bacteroidota;c__Bacteroidia;o__Bacteroidales;f__Rikenellaceae;g__Rikenellaceae RC9 gut group;s__uncultured bacterium
OTU470	0	0	0	1	20	9	23	1	14	7	5	19	13	1	d__Bacteria;p__Firmicutes;c__Clostridia;o__Lachnospirales;f__Lachnospiraceae;g__Lachnoclostridium;s__uncultured organism
OTU471	8	0	3	9	3	33	16	2	1	4	5	22	0	7	d__Bacteria;p__Firmicutes;c__Clostridia;o__Oscillospirales;f__[Eubacterium] coprostanoligenes group;g__norank;s__uncultured bacterium
OTU472	41	0	1	6	6	7	1	0	0	16	11	0	1	20	d__Bacteria;p__Bacteroidota;c__Bacteroidia;o__Bacteroidales;f__Tannerellaceae;g__Parabacteroides;s__uncultured bacterium
OTU473	0	0	0	0	0	0	0	0	0	0	0	109	0	0	Unclassified
OTU474	12	0	4	15	1	7	0	15	12	2	8	0	15	18	d__Bacteria;p__Firmicutes;c__Clostridia;o__Oscillospirales;f__Oscillospiraceae;g__Oscillibacter
OTU475	0	0	0	0	0	2	0	0	0	23	1	32	5	46	d__Bacteria;p__Bacteroidota;c__Bacteroidia;o__Bacteroidales;f__Muribaculaceae;g__norank;s__uncultured bacterium
OTU476	30	0	1	19	1	0	0	26	14	0	5	8	2	2	d__Bacteria;p__Firmicutes;c__Clostridia;o__Monoglobales;f__Monoglobaceae;g__Monoglobus;s__uncultured bacterium
OTU477	1	0	0	3	7	2	0	11	0	10	5	34	13	22	d__Bacteria;p__Bacteroidota;c__Bacteroidia;o__Bacteroidales;f__Rikenellaceae;g__Rikenellaceae RC9 gut group;s__uncultured bacterium
OTU478	4	0	1	11	0	1	0	32	6	4	0	13	7	28	d__Bacteria;p__Firmicutes;c__Clostridia;o__Oscillospirales;f__Ruminococcaceae;g__Faecalibacterium;s__uncultured bacterium
OTU479	3	0	16	13	1	18	12	15	17	1	2	0	9	0	d__Bacteria;p__Bacteroidota;c__Bacteroidia;o__Bacteroidales;f__Prevotellaceae;g__Prevotellaceae Ga6A1 group
OTU480	1	0	7	1	0	0	0	1	0	7	7	22	0	61	d__Bacteria;p__Firmicutes;c__Clostridia;o__Lachnospirales;f__Lachnospiraceae;g__Blautia;s__uncultured bacterium
OTU481	16	0	0	12	0	4	0	8	3	3	8	1	12	39	d__Bacteria;p__Firmicutes;c__Clostridia;o__Clostridia vadinBB60 group;f__norank;g__norank;s__uncultured bacterium
OTU482	42	0	11	20	0	1	7	10	1	0	9	0	2	3	d__Bacteria;p__Firmicutes;c__Clostridia;o__Oscillospirales;f__UCG-010;g__norank;s__uncultured bacterium
OTU483	13	0	16	5	27	3	20	0	0	4	8	0	3	7	d__Bacteria;p__Actinobacteriota;c__Coriobacteriia;o__Coriobacteriales;f__Eggerthellaceae;g__Slackia;s__uncultured bacterium
OTU484	3	0	5	2	2	1	0	20	17	21	1	9	12	13	d__Bacteria;p__Firmicutes;c__Clostridia;o__Lachnospirales;f__Lachnospiraceae
OTU485	0	0	0	0	0	0	0	0	0	0	0	12	0	92	d__Bacteria;p__Firmicutes;c__Bacilli;o__Acholeplasmatales;f__Acholeplasmataceae;g__Anaeroplasma;s__uncultured rumen bacterium
OTU486	5	0	0	0	0	0	0	92	0	0	6	0	0	0	d__Bacteria;p__Spirochaetota;c__Spirochaetia;o__Spirochaetales;f__Spirochaetaceae;g__Treponema;s__uncultured bacterium
OTU487	0	2	0	66	0	0	0	0	0	0	0	35	0	0	d__Bacteria;p__Bacteroidota;c__Bacteroidia;o__Flavobacteriales;f__Weeksellaceae;g__Empedobacter;s__Empedobacter brevis
OTU488	19	0	2	17	4	2	5	3	6	0	0	0	41	3	d__Bacteria;p__Firmicutes;c__Clostridia;o__Oscillospirales;f__Ruminococcaceae;g__Ruminococcus;s__uncultured bacterium
OTU489	0	0	0	0	0	0	0	0	0	0	0	102	0	0	Unclassified
OTU490	0	0	6	0	5	17	0	4	0	6	6	24	34	0	d__Bacteria;p__Firmicutes;c__Clostridia;o__Monoglobales;f__Monoglobaceae;g__Monoglobus
OTU491	18	0	6	0	4	1	1	10	0	0	42	0	3	15	d__Bacteria;p__Firmicutes;c__Clostridia;o__Clostridia UCG-014;f__norank;g__norank;s__uncultured bacterium
OTU492	3	0	15	12	32	1	5	20	0	9	2	0	0	0	d__Bacteria;p__Firmicutes;c__Clostridia;o__Oscillospirales;f__Oscillospiraceae;g__Colidextribacter;s__uncultured bacterium
OTU493	1	0	5	17	3	6	0	3	2	0	1	6	9	45	d__Bacteria;p__Firmicutes;c__Clostridia;o__Christensenellales;f__Christensenellaceae;g__Christensenellaceae R-7 group;s__uncultured bacterium
OTU494	1	50	13	1	3	11	18	0	0	0	0	0	0	1	d__Bacteria;p__Proteobacteria;c__Alphaproteobacteria;o__Sphingomonadales;f__Sphingomonadaceae;g__Sphingomonas
OTU495	56	0	0	0	0	10	0	8	12	0	0	11	0	0	d__Bacteria;p__Firmicutes;c__Clostridia;o__Clostridia UCG-014;f__norank;g__norank;s__uncultured bacterium
OTU496	3	1	7	15	9	12	8	4	5	4	11	11	5	2	d__Bacteria;p__Firmicutes;c__Clostridia;o__Lachnospirales;f__Lachnospiraceae;g__Lachnoclostridium;s__uncultured bacterium
OTU497	30	0	1	30	3	6	0	0	9	3	3	0	1	10	d__Bacteria;p__Firmicutes;c__Clostridia;o__Christensenellales;f__Christensenellaceae;g__Christensenellaceae R-7 group;s__uncultured bacterium
OTU498	0	0	17	2	2	18	14	11	1	0	13	9	9	0	d__Bacteria;p__Firmicutes;c__Clostridia;o__Clostridia UCG-014;f__norank;g__norank;s__uncultured bacterium
OTU499	6	0	0	10	0	9	3	2	0	0	7	52	0	7	d__Bacteria;p__Bacteroidota;c__Bacteroidia;o__Bacteroidales;f__Muribaculaceae;g__norank;s__uncultured bacterium
OTU500	33	0	7	2	8	3	5	1	1	9	17	0	4	5	d__Bacteria;p__Firmicutes;c__Clostridia;o__Lachnospirales;f__Lachnospiraceae;g__Roseburia;s__uncultured bacterium
OTU501	28	0	18	5	9	15	0	0	15	1	4	0	0	0	d__Bacteria;p__Spirochaetota;c__Spirochaetia;o__Spirochaetales;f__Spirochaetaceae;g__Treponema;s__Treponema succinifaciens DSM 2489
OTU502	19	0	0	3	1	1	0	4	3	0	0	60	2	1	d__Bacteria;p__Firmicutes;c__Clostridia;o__Peptostreptococcales-Tissierellales;f__Anaerovoracaceae;g__Family XIII UCG-001;s__uncultured bacterium
OTU503	8	0	4	6	3	0	25	0	0	3	2	28	9	6	d__Bacteria;p__Campylobacterota;c__Campylobacteria;o__Campylobacterales;f__Helicobacteraceae;g__Helicobacter
OTU504	11	0	1	7	0	0	16	3	4	1	8	20	6	16	d__Bacteria;p__Firmicutes;c__Clostridia;o__Peptostreptococcales-Tissierellales;f__Anaerovoracaceae;g__Mogibacterium;s__uncultured bacterium
OTU505	0	0	3	1	0	0	0	0	16	20	12	25	6	9	Unclassified
OTU506	0	0	1	3	0	0	0	1	5	62	4	15	1	0	d__Bacteria;p__Firmicutes;c__Clostridia;o__Monoglobales;f__Monoglobaceae;g__Monoglobus;s__uncultured bacterium
OTU507	0	0	0	0	0	0	0	33	0	10	0	0	49	0	d__Bacteria;p__Spirochaetota;c__Spirochaetia;o__Spirochaetales;f__Spirochaetaceae;g__Treponema;s__uncultured bacterium
OTU508	18	0	2	0	14	0	5	42	3	1	0	0	2	4	d__Bacteria;p__Firmicutes;c__Clostridia;o__Oscillospirales;f__UCG-010;g__norank;s__uncultured bacterium
OTU509	24	0	6	13	5	4	7	2	4	5	17	0	3	1	d__Bacteria;p__Firmicutes;c__Clostridia;o__Oscillospirales;f__UCG-010;g__norank;s__uncultured bacterium
OTU510	19	0	14	3	0	17	4	10	2	0	13	0	1	7	d__Bacteria;p__Bacteroidota;c__Bacteroidia;o__Bacteroidales;f__Bacteroidaceae;g__Bacteroides;s__uncultured bacterium
OTU511	0	0	4	7	1	4	8	0	0	0	6	5	54	0	d__Bacteria;p__Firmicutes;c__Clostridia;o__Oscillospirales;f__[Eubacterium] coprostanoligenes group;g__norank;s__uncultured bacterium
OTU512	4	0	5	1	0	10	11	24	5	8	18	2	0	1	d__Bacteria;p__Firmicutes;c__Bacilli;o__RF39;f__norank;g__norank;s__uncultured bacterium
OTU513	1	4	35	1	3	0	5	1	11	0	7	17	3	0	d__Bacteria;p__Proteobacteria;c__Gammaproteobacteria;o__Burkholderiales;f__Rhodocyclaceae;g__Methyloversatilis;s__Methyloversatilis universalis
OTU514	5	0	7	8	6	2	3	9	10	5	5	0	14	14	d__Bacteria;p__Firmicutes;c__Clostridia;o__Oscillospirales;f__Oscillospiraceae;g__uncultured;s__uncultured bacterium
OTU515	0	0	2	0	0	0	0	27	0	0	0	39	17	0	d__Bacteria;p__Bacteroidota;c__Bacteroidia;o__Bacteroidales;f__Rikenellaceae;g__Rikenellaceae RC9 gut group;s__uncultured bacterium
OTU516	1	0	8	2	1	5	1	24	5	2	20	7	5	4	d__Bacteria;p__Firmicutes;c__Clostridia;o__Oscillospirales;f__Oscillospiraceae;g__UCG-005;s__uncultured bacterium
OTU517	0	0	8	5	0	1	0	0	2	1	1	59	7	1	d__Bacteria;p__Proteobacteria;c__Gammaproteobacteria;o__Pseudomonadales;f__Moraxellaceae;g__Acinetobacter
OTU518	0	0	3	3	15	11	14	24	1	0	0	0	13	1	d__Bacteria;p__Firmicutes;c__Clostridia;o__Clostridia UCG-014;f__norank;g__norank;s__uncultured bacterium
OTU519	0	0	9	4	3	2	20	3	10	6	4	2	17	5	d__Bacteria;p__Firmicutes;c__Clostridia;o__Clostridiales;f__Clostridiaceae;g__Clostridium sensu stricto 1;s__uncultured bacterium
OTU520	0	0	8	9	15	7	0	1	11	22	4	3	2	3	d__Bacteria;p__Firmicutes;c__Clostridia;o__Oscillospirales;f__Oscillospiraceae;g__uncultured
OTU521	3	8	11	1	2	4	25	5	14	2	0	9	1	0	d__Bacteria;p__Firmicutes;c__Bacilli;o__Lactobacillales;f__Enterococcaceae;g__Enterococcus
OTU522	2	0	8	5	0	4	0	1	15	40	4	0	4	1	d__Bacteria;p__Firmicutes;c__Bacilli;o__RF39;f__norank;g__norank;s__uncultured bacterium
OTU523	29	0	0	4	0	0	0	20	3	3	2	13	2	7	d__Bacteria;p__Firmicutes;c__Clostridia;o__Peptostreptococcales-Tissierellales;f__Anaerovoracaceae;g__Amnipila
OTU524	2	0	36	1	5	0	6	1	5	9	3	12	0	3	d__Bacteria;p__Firmicutes;c__Bacilli;o__Lactobacillales;f__Streptococcaceae;g__Streptococcus;s__Streptococcus ferus
OTU525	6	0	0	3	6	4	0	2	17	0	8	17	7	13	d__Bacteria;p__Firmicutes;c__Clostridia;o__Oscillospirales;f__Oscillospiraceae;g__NK4A214 group;s__uncultured bacterium
OTU526	0	5	27	19	4	1	0	2	0	3	8	6	4	4	d__Bacteria;p__Cyanobacteria;c__Cyanobacteriia;o__Chloroplast;f__norank;g__norank;s__Glycine max (soybean)
OTU527	23	0	0	14	0	12	0	5	2	5	2	16	0	4	d__Bacteria;p__Firmicutes;c__Clostridia;o__Oscillospirales;f__Ruminococcaceae;g__Candidatus Soleaferrea;s__uncultured bacterium
OTU528	2	0	0	5	0	0	0	0	1	0	1	73	0	0	d__Bacteria;p__Firmicutes;c__Clostridia;o__Oscillospirales;f__UCG-010;g__norank;s__uncultured bacterium
OTU529	10	0	6	5	1	4	0	5	15	10	13	3	2	8	d__Bacteria;p__Firmicutes;c__Clostridia;o__Lachnospirales;f__Lachnospiraceae;g__uncultured;s__uncultured bacterium
OTU530	5	0	0	16	0	6	2	6	0	10	21	0	12	3	d__Bacteria;p__Firmicutes;c__Clostridia;o__Oscillospirales;f__UCG-010;g__norank;s__uncultured bacterium
OTU531	0	0	6	0	0	0	0	0	4	27	0	24	19	1	d__Bacteria;p__Firmicutes;c__Clostridia;o__Oscillospirales;f__Ruminococcaceae;g__norank;s__uncultured bacterium
OTU532	0	2	14	0	0	0	5	0	0	0	6	1	49	4	d__Bacteria;p__Firmicutes;c__Bacilli;o__RF39;f__norank;g__norank;s__uncultured bacterium
OTU533	2	52	5	5	1	0	1	2	1	2	1	7	2	0	d__Bacteria;p__Proteobacteria;c__Alphaproteobacteria;o__Rhizobiales;f__Rhizobiaceae;g__Allorhizobium-Neorhizobium-Pararhizobium-Rhizobium;s__Agrobacterium radiobacter
OTU534	5	21	4	1	9	8	3	1	2	1	0	7	10	8	d__Bacteria;p__Firmicutes;c__Bacilli;o__Lactobacillales;f__Lactobacillaceae;g__Weissella;s__Weissella cibaria
OTU535	0	0	0	17	0	0	0	1	0	0	0	59	3	0	d__Bacteria;p__Bacteroidota;c__Bacteroidia;o__Sphingobacteriales;f__Sphingobacteriaceae;g__Sphingobacterium
OTU536	13	0	7	5	10	0	13	0	3	16	5	2	1	4	d__Bacteria;p__Firmicutes;c__Bacilli;o__Erysipelotrichales;f__Erysipelatoclostridiaceae;g__UCG-004;s__uncultured bacterium
OTU537	0	0	0	0	2	1	0	0	1	0	1	74	0	0	d__Bacteria;p__Bacteroidota;c__Bacteroidia;o__Bacteroidales;f__Bacteroidaceae;g__Bacteroides;s__uncultured organism
OTU538	2	0	11	37	0	10	0	0	0	0	2	0	17	0	d__Bacteria;p__Firmicutes;c__Clostridia;o__Lachnospirales;f__Lachnospiraceae;g__[Eubacterium] ruminantium group;s__uncultured bacterium
OTU539	0	0	0	0	0	0	0	33	2	0	2	0	30	12	d__Bacteria;p__Spirochaetota;c__Spirochaetia;o__Spirochaetales;f__Spirochaetaceae;g__Treponema
OTU540	3	0	3	1	22	11	6	1	6	15	9	0	0	1	d__Bacteria;p__Firmicutes;c__Bacilli;o__RF39;f__norank;g__norank;s__uncultured bacterium
OTU541	0	0	5	12	0	14	0	1	4	25	0	15	2	0	d__Bacteria;p__Proteobacteria;c__Alphaproteobacteria;o__Rhodospirillales;f__uncultured;g__norank;s__uncultured bacterium
OTU542	1	0	2	3	17	14	23	0	1	7	8	0	0	2	d__Bacteria;p__Firmicutes;c__Clostridia;o__Clostridia UCG-014;f__norank;g__norank;s__uncultured bacterium
OTU543	2	0	9	1	44	4	11	0	0	1	3	0	2	1	d__Bacteria;p__Firmicutes;c__Negativicutes;o__Veillonellales-Selenomonadales;f__Selenomonadaceae;g__Mitsuokella;s__uncultured bacterium
OTU544	1	0	2	0	0	0	0	2	0	0	0	55	17	0	d__Bacteria;p__Proteobacteria;c__Alphaproteobacteria;o__Rhodobacterales;f__Rhodobacteraceae;g__Amaricoccus
OTU545	5	0	0	8	0	1	15	4	1	3	4	9	8	17	Unclassified
OTU546	5	0	0	10	0	0	4	25	9	7	4	5	1	5	d__Bacteria;p__Firmicutes;c__Clostridia;o__Oscillospirales;f__Oscillospiraceae;g__NK4A214 group;s__uncultured bacterium
OTU547	14	0	8	7	4	9	0	11	7	8	0	0	4	3	d__Bacteria;p__Firmicutes;c__Clostridia;o__Peptostreptococcales-Tissierellales;f__Anaerovoracaceae;g__Family XIII AD3011 group;s__uncultured bacterium
OTU548	0	37	0	5	0	0	0	6	1	0	0	25	0	0	d__Bacteria;p__Proteobacteria;c__Gammaproteobacteria;o__Pseudomonadales;f__Moraxellaceae;g__Acinetobacter
OTU549	0	0	2	0	15	23	13	1	0	0	6	0	0	14	d__Bacteria;p__Firmicutes;c__Clostridia;o__Clostridia UCG-014;f__norank;g__norank;s__uncultured bacterium
OTU550	24	0	0	2	0	0	0	9	1	0	4	27	0	7	d__Bacteria;p__Bacteroidota;c__Bacteroidia;o__Bacteroidales;f__Muribaculaceae;g__norank;s__uncultured bacterium
OTU551	1	0	4	0	9	3	0	1	1	50	2	0	0	3	d__Bacteria;p__Firmicutes;c__Bacilli;o__RF39;f__norank;g__norank;s__uncultured bacterium
OTU552	0	1	4	0	29	0	6	25	6	3	0	0	0	0	d__Bacteria;p__Firmicutes;c__Clostridia;o__Monoglobales;f__Monoglobaceae;g__Monoglobus;s__uncultured bacterium
OTU553	1	12	9	3	0	0	0	16	0	0	1	31	1	0	d__Bacteria;p__Proteobacteria;c__Gammaproteobacteria;o__Pseudomonadales;f__Moraxellaceae;g__Acinetobacter
OTU554	1	0	1	7	0	2	1	1	25	0	1	4	23	7	d__Bacteria;p__Spirochaetota;c__Spirochaetia;o__Spirochaetales;f__Spirochaetaceae;g__Sphaerochaeta;s__uncultured bacterium
OTU555	0	0	14	11	34	7	0	4	0	3	0	0	0	0	d__Bacteria;p__Bacteroidota;c__Bacteroidia;o__Bacteroidales;f__Prevotellaceae;g__uncultured;s__uncultured bacterium
OTU556	2	0	0	3	0	0	0	14	2	0	1	14	0	37	d__Bacteria;p__Firmicutes;c__Clostridia;o__Lachnospirales;f__Lachnospiraceae;g__Marvinbryantia;s__uncultured bacterium
OTU557	12	0	0	2	3	9	6	15	2	3	7	3	3	7	d__Bacteria;p__Firmicutes;c__Clostridia;o__Oscillospirales;f__Ruminococcaceae;g__[Eubacterium] siraeum group;s__uncultured bacterium
OTU558	1	0	10	2	6	7	16	1	10	1	4	0	3	11	d__Bacteria;p__Firmicutes;c__Clostridia;o__Peptostreptococcales-Tissierellales;f__Anaerovoracaceae;g__Mogibacterium;s__uncultured bacterium
OTU559	0	0	0	1	1	3	0	11	3	37	1	0	5	10	d__Bacteria;p__Bacteroidota;c__Bacteroidia;o__Bacteroidales;f__Rikenellaceae;g__Rikenellaceae RC9 gut group;s__uncultured bacterium
OTU560	14	0	0	8	14	1	5	0	17	1	6	0	5	1	d__Bacteria;p__Firmicutes;c__Clostridia;o__Oscillospirales;f__Butyricicoccaceae;g__UCG-009;s__uncultured bacterium
OTU561	10	0	0	9	3	1	2	7	10	1	2	16	0	11	d__Bacteria;p__Firmicutes;c__Clostridia;o__Oscillospirales;f__[Eubacterium] coprostanoligenes group;g__norank;s__uncultured bacterium
OTU562	4	0	18	2	12	3	1	0	25	1	1	0	2	2	d__Bacteria;p__Firmicutes;c__Clostridia;o__Lachnospirales;f__Lachnospiraceae;g__Roseburia;s__uncultured bacterium
OTU563	27	0	0	16	1	0	0	0	1	5	6	0	8	7	d__Bacteria;p__Bacteroidota;c__Bacteroidia;o__Bacteroidales;f__Prevotellaceae
OTU564	0	0	0	0	15	8	23	4	3	0	4	3	3	8	d__Bacteria;p__Firmicutes;c__Bacilli;o__RF39;f__norank;g__norank;s__uncultured bacterium
OTU565	0	0	0	8	0	42	0	3	1	3	14	0	0	0	d__Bacteria;p__Bacteroidota;c__Bacteroidia;o__Bacteroidales;f__Muribaculaceae;g__CAG-873;s__uncultured bacterium
OTU566	6	0	0	6	5	7	7	2	6	14	2	0	13	2	d__Bacteria;p__Firmicutes;c__Clostridia;o__Christensenellales;f__Christensenellaceae;g__Christensenellaceae R-7 group;s__uncultured bacterium
OTU567	6	0	0	13	0	0	0	5	3	5	0	0	17	21	d__Bacteria;p__Firmicutes;c__Clostridia;o__Clostridia UCG-014;f__norank;g__norank;s__uncultured bacterium
OTU568	0	0	11	2	0	0	0	28	0	28	1	0	0	0	d__Bacteria;p__Bacteroidota;c__Bacteroidia;o__Bacteroidales;f__Prevotellaceae;g__Prevotellaceae UCG-001;s__uncultured rumen bacterium
OTU569	48	0	0	10	0	0	0	8	0	0	0	3	0	1	d__Bacteria;p__Firmicutes;c__Bacilli;o__Bacillales;f__Bacillaceae;g__Bacillus
OTU570	2	0	2	3	0	5	25	23	4	1	0	2	1	1	d__Bacteria;p__Firmicutes;c__Clostridia;o__Christensenellales;f__Christensenellaceae;g__Christensenellaceae R-7 group;s__uncultured bacterium
OTU571	0	0	0	65	0	0	0	0	0	0	1	0	2	1	d__Bacteria;p__Firmicutes;c__Clostridia;o__Oscillospirales;f__Ruminococcaceae;g__uncultured;s__uncultured bacterium
OTU572	2	0	0	2	0	2	9	0	7	4	11	10	14	7	d__Bacteria;p__Firmicutes;c__Clostridia;o__Oscillospirales;f__UCG-010;g__norank;s__uncultured bacterium
OTU573	0	11	0	14	0	0	0	0	0	0	0	42	1	0	d__Bacteria;p__Proteobacteria;c__Gammaproteobacteria;o__Enterobacterales;f__Morganellaceae;g__Providencia
OTU574	2	0	10	12	34	3	0	0	2	1	3	0	0	1	d__Bacteria;p__Firmicutes;c__Clostridia;o__Peptostreptococcales-Tissierellales;f__Anaerovoracaceae;g__Family XIII AD3011 group;s__uncultured bacterium
OTU575	2	0	6	9	1	8	1	22	3	0	7	0	5	4	d__Bacteria;p__Firmicutes;c__Clostridia;o__Oscillospirales;f__Ruminococcaceae;g__uncultured;s__uncultured bacterium
OTU576	0	0	4	4	2	3	1	0	10	22	15	0	6	1	d__Bacteria;p__Firmicutes;c__Bacilli;o__RF39;f__norank;g__norank;s__uncultured bacterium
OTU577	3	0	13	17	8	5	0	2	2	7	2	2	5	1	d__Bacteria;p__Firmicutes;c__Bacilli;o__Lactobacillales;f__Streptococcaceae;g__Streptococcus
OTU578	0	0	0	0	1	23	0	0	0	0	43	0	0	0	d__Bacteria;p__Firmicutes;c__Clostridia;o__Oscillospirales;f__Ruminococcaceae;g__Ruminococcus
OTU579	5	0	1	2	4	2	0	14	8	0	9	0	6	15	d__Bacteria;p__Firmicutes;c__Clostridia;o__Oscillospirales;f__Oscillospiraceae;g__UCG-005;s__uncultured bacterium
OTU580	38	0	3	5	0	1	0	5	0	1	0	6	4	3	d__Bacteria;p__Firmicutes;c__Clostridia;o__Lachnospirales;f__Lachnospiraceae;g__Lachnospiraceae NK4A136 group
OTU581	27	0	2	2	4	3	9	3	3	0	0	8	1	4	d__Bacteria;p__Actinobacteriota;c__Coriobacteriia;o__Coriobacteriales;f__Eggerthellaceae;g__Enterorhabdus;s__uncultured bacterium
OTU582	0	27	0	0	0	7	0	3	0	0	0	1	0	28	d__Bacteria;p__Proteobacteria;c__Gammaproteobacteria;o__Burkholderiales;f__Burkholderiaceae;g__Pandoraea;s__Pandoraea pnomenusa
OTU583	9	0	7	4	2	0	0	19	3	3	3	8	1	6	d__Bacteria;p__Firmicutes;c__Clostridia;o__Christensenellales;f__Christensenellaceae;g__Christensenellaceae R-7 group;s__uncultured bacterium
OTU584	6	0	2	7	1	3	4	1	11	9	0	0	12	9	d__Bacteria;p__Firmicutes;c__Clostridia;o__Christensenellales;f__Christensenellaceae;g__Christensenellaceae R-7 group;s__uncultured bacterium
OTU585	0	0	0	0	1	23	35	0	0	1	0	0	5	0	d__Bacteria;p__Firmicutes;c__Clostridia;o__Monoglobales;f__Monoglobaceae;g__Monoglobus;s__uncultured bacterium
OTU586	0	0	0	22	0	0	0	0	0	2	0	41	0	0	d__Bacteria;p__Bacteroidota;c__Bacteroidia;o__Sphingobacteriales;f__Sphingobacteriaceae;g__Sphingobacterium
OTU587	23	0	1	5	0	4	2	0	4	16	0	0	10	0	d__Bacteria;p__Firmicutes;c__Clostridia;o__Oscillospirales;f__Oscillospiraceae
OTU588	0	0	0	1	10	0	50	2	0	1	0	0	1	0	d__Bacteria;p__Firmicutes;c__Clostridia;o__Oscillospirales;f__Ruminococcaceae;g__uncultured;s__uncultured bacterium
OTU589	0	0	0	0	0	0	0	0	0	0	0	65	0	0	d__Bacteria;p__Firmicutes;c__Bacilli;o__Lactobacillales;f__Carnobacteriaceae;g__Dolosigranulum;s__uncultured bacterium
OTU590	0	0	0	0	44	11	9	0	0	0	0	0	0	0	d__Bacteria;p__Firmicutes;c__Negativicutes;o__Veillonellales-Selenomonadales;f__Veillonellaceae;g__Megasphaera;s__Megasphaera hexanoica
OTU591	9	0	0	0	0	0	2	4	9	4	15	5	8	8	d__Bacteria;p__Firmicutes;c__Clostridia;o__Oscillospirales;f__Oscillospiraceae;g__Oscillibacter;s__uncultured bacterium
OTU592	0	0	1	2	37	7	2	0	0	2	5	0	3	4	d__Bacteria;p__Firmicutes;c__Bacilli;o__Erysipelotrichales;f__Erysipelotrichaceae;g__Catenisphaera;s__uncultured bacterium
OTU593	1	0	9	0	3	0	2	1	0	0	0	37	10	0	d__Bacteria;p__Proteobacteria;c__Alphaproteobacteria;o__Rhodobacterales;f__Rhodobacteraceae;g__Paracoccus
OTU594	0	25	3	16	0	0	0	0	0	0	0	19	0	0	d__Bacteria;p__Proteobacteria;c__Gammaproteobacteria;o__Enterobacterales;f__Enterobacteriaceae;g__Cronobacter
OTU595	1	0	0	0	52	1	9	0	0	0	0	0	0	0	d__Bacteria;p__Firmicutes;c__Negativicutes;o__Acidaminococcales;f__Acidaminococcaceae;g__Acidaminococcus;s__Acidaminococcus fermentans DSM 20731
OTU596	0	0	0	0	0	0	0	2	0	0	0	4	12	44	d__Bacteria;p__Firmicutes;c__Clostridia;o__Clostridia vadinBB60 group;f__norank;g__norank;s__uncultured bacterium
OTU597	0	1	46	2	2	2	2	2	1	0	0	2	1	1	d__Bacteria;p__Acidobacteriota;c__Acidobacteriae;o__Subgroup 2;f__norank;g__norank;s__uncultured bacterium
OTU598	9	0	0	21	0	0	0	0	0	9	4	17	1	0	d__Bacteria;p__Firmicutes;c__Clostridia;o__Lachnospirales;f__Lachnospiraceae;g__uncultured;s__uncultured bacterium
OTU599	4	0	6	8	10	9	0	3	4	5	4	2	0	6	d__Bacteria;p__Firmicutes;c__Clostridia;o__Oscillospirales;f__Oscillospiraceae;g__uncultured;s__uncultured bacterium
OTU600	13	0	0	11	0	0	0	0	0	0	0	0	1	36	d__Bacteria;p__Bacteroidota;c__Bacteroidia;o__Bacteroidales;f__Bacteroidaceae;g__Bacteroides;s__uncultured bacterium
OTU601	0	0	3	4	1	0	0	1	2	0	0	43	0	6	d__Bacteria;p__Firmicutes;c__Clostridia;o__Christensenellales;f__Christensenellaceae;g__Christensenellaceae R-7 group
OTU602	0	0	0	0	0	0	0	26	7	2	2	21	0	2	d__Bacteria;p__Firmicutes;c__Clostridia;o__Oscillospirales;f__Oscillospiraceae;g__uncultured;s__uncultured bacterium
OTU603	0	0	0	0	6	9	2	3	0	0	7	25	5	3	d__Bacteria;p__Firmicutes;c__Clostridia;o__Oscillospirales;f__UCG-010;g__norank;s__uncultured bacterium
OTU604	0	0	3	1	3	0	1	0	0	16	0	21	13	2	d__Bacteria;p__Firmicutes;c__Clostridia;o__Oscillospirales;f__Ruminococcaceae;g__uncultured;s__uncultured bacterium
OTU605	25	0	0	3	2	1	11	0	3	5	1	2	0	6	d__Bacteria;p__Firmicutes;c__Bacilli;o__Erysipelotrichales;f__Erysipelatoclostridiaceae;g__UCG-004;s__uncultured bacterium
OTU606	0	42	1	0	0	0	1	0	0	6	0	5	0	4	d__Bacteria;p__Proteobacteria;c__Alphaproteobacteria;o__Rhizobiales;f__Beijerinckiaceae;g__Methylovirgula
OTU607	0	4	4	7	1	5	5	3	1	1	2	1	12	13	d__Bacteria;p__Acidobacteriota;c__Acidobacteriae;o__Acidobacteriales;f__Acidobacteriaceae (Subgroup 1);g__Occallatibacter
OTU608	0	0	35	8	4	0	3	2	1	1	0	0	1	3	d__Bacteria;p__Actinobacteriota;c__Actinobacteria;o__Frankiales;f__Acidothermaceae;g__Acidothermus;s__uncultured bacterium
OTU609	5	0	0	0	0	0	0	9	1	0	13	1	0	29	d__Bacteria;p__Firmicutes;c__Bacilli;o__RF39;f__norank;g__norank;s__uncultured bacterium
OTU610	0	0	46	0	4	4	1	0	1	1	0	0	1	0	d__Bacteria;p__Acidobacteriota;c__Acidobacteriae;o__Subgroup 2;f__norank;g__norank;s__uncultured bacterium
OTU611	0	0	58	0	0	0	0	0	0	0	0	0	0	0	Unclassified
OTU612	11	0	0	15	0	0	0	17	0	10	0	0	3	1	d__Bacteria;p__Firmicutes;c__Clostridia;o__Oscillospirales;f__Butyricicoccaceae;g__UCG-009;s__uncultured bacterium
OTU613	14	0	0	3	0	0	1	3	1	1	1	0	19	14	d__Bacteria;p__Firmicutes;c__Clostridia;o__Lachnospirales;f__Lachnospiraceae;g__uncultured;s__uncultured bacterium
OTU614	12	0	0	10	5	0	6	0	10	7	6	0	1	0	d__Bacteria;p__Firmicutes;c__Clostridia;o__Oscillospirales;f__UCG-010;g__norank
OTU615	3	0	2	3	0	0	7	1	0	22	2	11	1	4	d__Bacteria;p__Firmicutes;c__Clostridia;o__Oscillospirales;f__Oscillospiraceae;g__uncultured;s__uncultured bacterium
OTU616	0	0	0	4	0	1	0	5	12	0	5	20	0	9	d__Bacteria;p__Firmicutes;c__Clostridia;o__Lachnospirales;f__Lachnospiraceae;g__Lachnospiraceae UCG-001;s__uncultured bacterium
OTU617	8	0	0	15	0	3	0	9	7	3	4	0	4	3	d__Bacteria;p__Firmicutes;c__Clostridia;o__Oscillospirales;f__Oscillospiraceae;g__NK4A214 group;s__uncultured bacterium
OTU618	0	0	0	20	23	9	0	3	0	0	0	0	0	0	d__Bacteria;p__Proteobacteria;c__Gammaproteobacteria;o__Burkholderiales;f__Sutterellaceae;g__Parasutterella;s__uncultured bacterium
OTU619	0	0	6	0	0	0	0	0	48	0	0	0	1	0	d__Bacteria;p__Firmicutes;c__Clostridia;o__Lachnospirales;f__Lachnospiraceae;g__[Bacteroides] pectinophilus group;s__uncultured bacterium
OTU620	0	0	0	0	0	0	0	4	1	0	0	2	0	48	d__Bacteria;p__Firmicutes;c__Bacilli;o__Bacillales;f__Planococcaceae;g__Lysinibacillus
OTU621	0	0	0	0	53	0	0	0	0	1	0	0	0	0	d__Bacteria;p__Bacteroidota;c__Bacteroidia;o__Bacteroidales;f__Prevotellaceae;g__Prevotella_7
OTU622	0	0	0	6	1	4	0	16	5	0	4	6	10	2	d__Bacteria;p__Bacteroidota;c__Bacteroidia;o__Bacteroidales;f__Rikenellaceae;g__Rikenellaceae RC9 gut group;s__uncultured bacterium
OTU623	0	0	0	5	0	0	0	34	6	0	2	0	7	0	d__Bacteria;p__Firmicutes;c__Clostridia;o__Oscillospirales;f__Ruminococcaceae;g__uncultured;s__uncultured bacterium
OTU624	1	0	13	11	0	3	0	0	18	2	0	0	0	6	d__Bacteria;p__Firmicutes;c__Clostridia;o__Lachnospirales;f__Lachnospiraceae;g__[Eubacterium] ventriosum group;s__uncultured bacterium
OTU625	0	10	0	4	0	1	0	1	0	1	0	36	0	1	d__Bacteria;p__Proteobacteria;c__Gammaproteobacteria;o__Burkholderiales;f__Comamonadaceae;g__Pseudorhodoferax;s__uncultured bacterium
OTU626	0	0	0	3	0	0	0	17	2	1	0	10	19	1	d__Bacteria;p__Bacteroidota;c__Bacteroidia;o__Bacteroidales;f__Rikenellaceae;g__Rikenellaceae RC9 gut group;s__uncultured bacterium
OTU627	5	0	0	0	0	0	1	15	1	0	0	16	7	8	d__Bacteria;p__Firmicutes;c__Clostridia;o__Lachnospirales;f__Lachnospiraceae;g__Marvinbryantia;s__uncultured bacterium
OTU628	0	0	53	0	0	0	0	0	0	0	0	0	0	0	d__Bacteria;p__Proteobacteria;c__Gammaproteobacteria;o__Xanthomonadales;f__Xanthomonadaceae;g__Thermomonas;s__uncultured bacterium
OTU629	34	0	0	0	0	0	0	1	0	1	3	1	0	13	d__Bacteria;p__Firmicutes;c__Clostridia;o__Christensenellales;f__Christensenellaceae;g__Christensenellaceae R-7 group
OTU630	0	11	3	0	0	0	0	0	1	0	0	38	0	0	d__Bacteria;p__Firmicutes;c__Bacilli;o__Lactobacillales;f__Aerococcaceae;g__Aerococcus;s__Aerococcus urinaeequi
OTU631	25	0	4	0	0	0	0	0	9	0	1	0	0	14	d__Bacteria;p__Bacteroidota;c__Bacteroidia;o__Bacteroidales;f__Prevotellaceae;g__Prevotella;s__uncultured bacterium
OTU632	4	0	7	4	0	8	3	0	0	3	0	1	1	21	d__Bacteria;p__Firmicutes;c__Clostridia;o__Oscillospirales;f__Oscillospiraceae;g__uncultured;s__uncultured bacterium
OTU633	12	0	10	6	0	1	0	0	10	2	0	7	1	3	d__Bacteria;p__Bacteroidota;c__Bacteroidia;o__Bacteroidales;f__Prevotellaceae;g__Prevotellaceae UCG-001;s__uncultured bacterium
OTU634	0	0	9	1	0	1	1	1	6	3	1	0	8	21	d__Bacteria;p__Firmicutes;c__Clostridia;o__Lachnospirales;f__Lachnospiraceae;g__Lachnoclostridium;s__[Clostridium] hylemonae
OTU635	0	0	0	0	0	0	0	0	4	0	16	14	18	0	d__Bacteria;p__Firmicutes;c__Clostridia;o__Lachnospirales;f__Lachnospiraceae;g__[Eubacterium] xylanophilum group;s__uncultured bacterium
OTU636	0	1	8	3	0	2	15	0	2	3	3	4	7	4	d__Bacteria;p__Proteobacteria;c__Alphaproteobacteria;o__Rhizobiales;f__Beijerinckiaceae;g__Roseiarcus;s__uncultured bacterium
OTU637	6	0	1	6	5	6	3	1	0	0	4	10	4	5	d__Bacteria;p__Bacteroidota;c__Bacteroidia;o__Bacteroidales;f__Prevotellaceae;g__Prevotellaceae NK3B31 group;s__uncultured bacterium
OTU638	13	0	0	5	0	2	0	14	7	2	3	0	3	2	d__Bacteria;p__Firmicutes;c__Clostridia;o__Oscillospirales;f__Ruminococcaceae;g__Negativibacillus;s__uncultured bacterium
OTU639	1	0	0	1	3	0	3	1	2	4	3	15	3	15	d__Bacteria;p__Firmicutes;c__Clostridia;o__Oscillospirales;f__Ruminococcaceae
OTU640	2	0	1	5	1	0	2	5	6	26	3	0	0	0	d__Bacteria;p__Firmicutes;c__Bacilli;o__RF39;f__norank;g__norank;s__uncultured bacterium
OTU641	1	0	1	14	0	3	0	9	1	0	1	18	0	3	d__Bacteria;p__Proteobacteria;c__Gammaproteobacteria;o__Pseudomonadales;f__Moraxellaceae;g__Acinetobacter;s__Acinetobacter baumannii
OTU642	2	0	13	12	1	4	0	0	3	0	0	0	9	7	d__Bacteria;p__Firmicutes;c__Clostridia;o__Peptostreptococcales-Tissierellales;f__Anaerovoracaceae;g__Family XIII AD3011 group
OTU643	3	0	0	6	0	1	0	0	0	3	0	24	0	13	d__Bacteria;p__Firmicutes;c__Bacilli;o__Acholeplasmatales;f__Acholeplasmataceae;g__Anaeroplasma;s__uncultured bacterium
OTU644	0	0	6	0	0	0	0	17	1	3	0	0	1	22	d__Bacteria;p__Firmicutes;c__Clostridia;o__Lachnospirales;f__Lachnospiraceae;g__Marvinbryantia;s__uncultured bacterium
OTU645	0	0	0	0	0	0	0	50	0	0	0	0	0	0	d__Bacteria;p__Firmicutes;c__Clostridia;o__Oscillospirales;f__[Eubacterium] coprostanoligenes group;g__norank;s__uncultured bacterium
OTU646	4	0	0	3	2	3	3	1	5	2	3	13	3	8	d__Bacteria;p__Firmicutes;c__Clostridia;o__Oscillospirales;f__Oscillospiraceae;g__UCG-005;s__uncultured bacterium
OTU647	0	0	0	0	0	0	0	0	49	0	0	0	0	0	d__Bacteria;p__Firmicutes;c__Clostridia;o__Lachnospirales;f__Lachnospiraceae;g__Shuttleworthia;s__uncultured bacterium
OTU648	2	0	6	2	0	0	0	1	5	2	2	29	0	0	d__Bacteria;p__Firmicutes;c__Clostridia;o__Peptococcales;f__Peptococcaceae;g__uncultured;s__uncultured bacterium
OTU649	0	0	0	0	0	0	0	0	0	0	0	49	0	0	Unclassified
OTU650	0	0	12	0	1	0	0	4	0	0	0	28	2	1	d__Bacteria;p__Firmicutes;c__Bacilli;o__Staphylococcales;f__Staphylococcaceae;g__Staphylococcus;s__Staphylococcus sciuri
OTU651	9	0	0	3	5	2	16	0	0	5	3	0	2	3	d__Bacteria;p__Firmicutes;c__Clostridia;o__Lachnospirales;f__Lachnospiraceae;g__Roseburia;s__uncultured bacterium
OTU652	1	0	0	2	1	0	2	2	7	4	3	17	2	7	d__Bacteria;p__Firmicutes;c__Clostridia;o__Christensenellales;f__Christensenellaceae;g__Christensenellaceae R-7 group;s__uncultured bacterium
OTU653	3	0	10	2	6	1	7	0	2	4	0	0	2	11	d__Bacteria;p__Actinobacteriota;c__Coriobacteriia;o__Coriobacteriales;f__Eggerthellaceae;g__uncultured;s__uncultured bacterium
OTU654	1	0	11	1	0	0	1	8	23	2	0	0	1	0	d__Bacteria;p__Firmicutes;c__Clostridia;o__Oscillospirales;f__Ruminococcaceae;g__uncultured;s__uncultured bacterium
OTU655	16	0	0	2	2	0	0	9	2	2	1	14	0	0	d__Bacteria;p__Firmicutes;c__Clostridia;o__Christensenellales;f__Christensenellaceae;g__Christensenellaceae R-7 group;s__uncultured bacterium
OTU656	20	0	8	0	0	0	0	0	0	0	0	17	2	1	d__Bacteria;p__Actinobacteriota;c__Actinobacteria;o__Micrococcales;f__Micrococcaceae;g__Glutamicibacter
OTU657	2	0	0	6	3	1	7	4	0	11	7	0	6	1	d__Bacteria;p__Firmicutes;c__Negativicutes;o__Veillonellales-Selenomonadales;f__Veillonellaceae;g__Veillonella;s__uncultured bacterium
OTU658	0	0	7	0	0	2	8	14	5	0	1	5	5	1	d__Bacteria;p__Firmicutes;c__Clostridia;o__Oscillospirales;f__Oscillospiraceae;g__UCG-005;s__uncultured bacterium
OTU659	0	0	0	1	0	0	0	1	22	0	4	12	5	2	d__Bacteria;p__Spirochaetota;c__Spirochaetia;o__Spirochaetales;f__Spirochaetaceae;g__Sphaerochaeta;s__uncultured bacterium
OTU660	0	0	0	3	0	4	0	0	0	4	12	2	6	16	d__Bacteria;p__Firmicutes;c__Clostridia;o__Clostridia vadinBB60 group;f__norank;g__norank;s__uncultured bacterium
OTU661	4	3	0	3	1	0	0	0	0	0	0	34	1	0	d__Bacteria;p__Actinobacteriota;c__Actinobacteria;o__Corynebacteriales;f__Corynebacteriaceae;g__Corynebacterium;s__uncultured bacterium
OTU662	0	0	0	2	3	0	14	1	0	0	9	0	8	9	d__Bacteria;p__Firmicutes;c__Clostridia;o__Clostridia vadinBB60 group;f__norank;g__norank;s__uncultured bacterium
OTU663	0	11	11	2	1	2	7	0	0	0	1	5	4	2	d__Bacteria;p__Proteobacteria;c__Gammaproteobacteria;o__Burkholderiales;f__Oxalobacteraceae;g__uncultured;s__uncultured bacterium
OTU664	2	0	4	3	0	6	7	8	0	2	4	0	8	2	d__Bacteria;p__Firmicutes;c__Clostridia;o__Christensenellales;f__Christensenellaceae;g__uncultured;s__uncultured bacterium
OTU665	0	0	46	0	0	0	0	0	0	0	0	0	0	0	d__Bacteria;p__Verrucomicrobiota;c__Verrucomicrobiae;o__Verrucomicrobiales;f__Akkermansiaceae;g__Akkermansia;s__uncultured bacterium
OTU666	9	0	14	4	0	1	0	0	3	10	2	0	2	1	d__Bacteria;p__Firmicutes;c__Clostridia;o__Christensenellales;f__Christensenellaceae;g__uncultured;s__uncultured bacterium
OTU667	4	0	0	0	1	0	1	0	1	3	5	30	0	1	d__Bacteria;p__Firmicutes;c__Clostridia;o__Lachnospirales;f__Lachnospiraceae;g__Howardella;s__uncultured bacterium
OTU668	1	0	10	0	4	4	8	0	3	0	1	2	9	4	d__Bacteria;p__Firmicutes;c__Clostridia;o__Oscillospirales;f__Ruminococcaceae;g__Paludicola
OTU669	0	24	0	22	0	0	0	0	0	0	0	0	0	0	d__Bacteria;p__Actinobacteriota;c__Acidimicrobiia;o__Microtrichales;f__uncultured;g__norank
OTU670	0	0	0	24	1	1	6	2	0	0	4	0	8	0	d__Bacteria;p__Firmicutes;c__Clostridia;o__Oscillospirales;f__UCG-010;g__norank;s__uncultured bacterium
OTU671	1	0	0	3	3	0	10	4	5	0	1	0	10	8	d__Bacteria;p__Firmicutes;c__Clostridia;o__Oscillospirales;f__Oscillospiraceae;g__NK4A214 group;s__uncultured bacterium
OTU672	1	0	0	10	0	0	0	0	0	12	3	0	3	16	d__Bacteria;p__Firmicutes;c__Clostridia;o__Clostridia vadinBB60 group;f__norank;g__norank
OTU673	14	0	0	0	0	4	1	2	13	2	0	4	0	5	d__Bacteria;p__Proteobacteria;c__Gammaproteobacteria;o__Burkholderiales;f__Sutterellaceae;g__Parasutterella;s__uncultured organism
OTU674	0	0	6	6	3	0	3	10	0	0	1	6	6	4	d__Bacteria;p__Firmicutes;c__Clostridia;o__Lachnospirales;f__Lachnospiraceae;g__Roseburia;s__uncultured bacterium
OTU675	0	0	0	0	0	0	0	1	0	36	8	0	0	0	d__Bacteria;p__Proteobacteria;c__Gammaproteobacteria;o__Enterobacterales;f__Pasteurellaceae;g__Actinobacillus
OTU676	0	0	1	9	16	13	0	0	0	0	1	0	0	5	d__Bacteria;p__Cyanobacteria;c__Vampirivibrionia;o__Gastranaerophilales;f__norank;g__norank;s__uncultured bacterium
OTU677	20	0	0	1	0	1	9	2	0	1	9	0	0	2	d__Bacteria;p__Firmicutes;c__Clostridia;o__Oscillospirales;f__UCG-010;g__norank;s__uncultured bacterium
OTU678	0	0	44	0	0	0	0	0	0	0	0	0	0	0	d__Bacteria;p__Proteobacteria;c__Gammaproteobacteria;o__Xanthomonadales;f__Xanthomonadaceae;g__Pseudoxanthomonas
OTU679	0	0	2	0	5	2	0	4	3	0	4	16	5	3	d__Bacteria;p__Firmicutes;c__Clostridia;o__Oscillospirales;f__Butyricicoccaceae;g__Butyricicoccus
OTU680	0	0	0	44	0	0	0	0	0	0	0	0	0	0	d__Bacteria;p__Desulfobacterota;c__Desulfovibrionia;o__Desulfovibrionales;f__Desulfovibrionaceae;g__Desulfovibrio
OTU681	8	0	0	24	0	0	0	0	2	10	0	0	0	0	d__Bacteria;p__Firmicutes;c__Bacilli;o__Erysipelotrichales;f__Erysipelatoclostridiaceae;g__UCG-004;s__uncultured bacterium
OTU682	0	14	0	5	0	0	0	1	0	0	0	24	0	0	d__Bacteria;p__Firmicutes;c__Bacilli;o__Bacillales;f__Bacillaceae;g__Bacillus
OTU683	5	0	7	7	0	2	5	1	1	2	5	1	0	7	d__Bacteria;p__Firmicutes;c__Clostridia;o__Christensenellales;f__Christensenellaceae;g__Christensenellaceae R-7 group;s__uncultured bacterium
OTU684	1	0	0	2	0	0	0	0	0	0	0	0	0	40	d__Bacteria;p__Firmicutes;c__Clostridia;o__Clostridia vadinBB60 group;f__norank;g__norank;s__uncultured bacterium
OTU685	13	0	0	4	2	4	0	4	7	4	5	0	0	0	d__Bacteria;p__Firmicutes;c__Clostridia;o__Peptococcales;f__Peptococcaceae;g__uncultured
OTU686	2	0	2	0	0	5	11	2	5	16	0	0	0	0	d__Bacteria;p__Firmicutes;c__Clostridia;o__Oscillospirales;f__Oscillospiraceae;g__uncultured
OTU687	0	0	0	11	0	0	0	5	2	0	0	0	0	25	d__Bacteria;p__Bacteroidota;c__Bacteroidia;o__Bacteroidales;f__Prevotellaceae;g__Prevotellaceae NK3B31 group;s__uncultured bacterium
OTU688	0	0	0	8	0	0	3	1	0	0	15	0	7	9	d__Bacteria;p__Firmicutes;c__Clostridia;o__Lachnospirales;f__Lachnospiraceae;g__Tyzzerella;s__uncultured bacterium
OTU689	9	0	5	0	1	9	0	14	1	0	2	0	1	1	d__Bacteria;p__Firmicutes;c__Clostridia;o__Oscillospirales;f__Oscillospiraceae;g__UCG-002;s__uncultured bacterium
OTU690	0	0	2	0	0	16	2	0	13	1	6	1	1	1	d__Bacteria;p__Firmicutes;c__Bacilli;o__RF39;f__norank;g__norank;s__uncultured bacterium
OTU691	0	0	2	16	0	0	0	0	1	10	0	0	12	2	d__Bacteria;p__Firmicutes;c__Clostridia;o__Monoglobales;f__Monoglobaceae;g__Monoglobus;s__uncultured bacterium
OTU692	1	0	4	0	0	0	0	0	0	0	0	37	0	0	d__Bacteria;p__Proteobacteria;c__Alphaproteobacteria;o__Sphingomonadales;f__Sphingomonadaceae;g__Sphingobium
OTU693	1	0	13	2	10	1	2	0	0	10	0	1	0	2	d__Bacteria;p__Firmicutes;c__Clostridia;o__Peptostreptococcales-Tissierellales;f__Anaerovoracaceae;g__Family XIII AD3011 group;s__uncultured bacterium
OTU694	1	0	0	4	0	0	0	2	0	1	4	3	13	14	d__Bacteria;p__Proteobacteria;c__Gammaproteobacteria;o__Burkholderiales;f__Sutterellaceae;g__Sutterella
OTU695	0	0	16	1	2	0	0	1	5	6	1	0	9	1	d__Bacteria;p__Firmicutes;c__Clostridia;o__Oscillospirales;f__Oscillospiraceae;g__Colidextribacter;s__uncultured bacterium
OTU696	20	0	0	0	0	0	0	0	8	0	0	10	4	0	d__Bacteria;p__Bacteroidota;c__Bacteroidia;o__Bacteroidales;f__Rikenellaceae;g__hoa5-07d05 gut group;s__uncultured bacterium
OTU697	0	1	0	40	0	0	0	0	0	0	0	0	1	0	d__Bacteria;p__Actinobacteriota;c__Actinobacteria;o__Corynebacteriales;f__Nocardiaceae;g__Rhodococcus;s__Rhodococcus erythropolis
OTU698	6	0	0	0	0	9	1	21	0	0	0	0	4	0	d__Bacteria;p__Bacteroidota;c__Bacteroidia;o__Bacteroidales;f__Muribaculaceae;g__norank;s__uncultured bacterium
OTU699	0	0	0	0	0	0	0	0	0	0	0	41	0	0	d__Bacteria;p__Proteobacteria;c__Gammaproteobacteria;o__Pseudomonadales;f__Moraxellaceae;g__Moraxella;s__uncultured bacterium
OTU700	5	0	0	17	0	0	0	2	0	3	0	0	14	0	d__Bacteria;p__Bacteroidota;c__Bacteroidia;o__Bacteroidales;f__Bacteroidaceae;g__Bacteroides;s__uncultured bacterium
OTU701	0	0	6	0	0	0	29	1	0	1	0	0	4	0	d__Bacteria;p__Firmicutes;c__Clostridia;o__Clostridia UCG-014;f__norank;g__norank;s__uncultured bacterium
OTU702	31	0	0	0	0	0	0	0	0	2	2	0	2	4	d__Bacteria;p__Desulfobacterota;c__Desulfovibrionia;o__Desulfovibrionales;f__Desulfovibrionaceae;g__uncultured;s__uncultured bacterium
OTU703	0	6	16	1	0	0	2	0	1	0	0	9	3	3	d__Bacteria;p__Actinobacteriota;c__Actinobacteria;o__Micrococcales;f__Brevibacteriaceae;g__Brevibacterium
OTU704	0	0	4	1	0	26	8	2	0	0	0	0	0	0	d__Bacteria;p__Firmicutes;c__Clostridia;o__Oscillospirales;f__[Eubacterium] coprostanoligenes group;g__norank;s__uncultured bacterium
OTU705	0	41	0	0	0	0	0	0	0	0	0	0	0	0	d__Bacteria;p__Chloroflexi;c__Chloroflexia;o__Chloroflexales;f__Roseiflexaceae;g__uncultured
OTU706	0	0	0	2	38	0	0	0	0	0	0	0	0	0	d__Bacteria;p__Actinobacteriota;c__Coriobacteriia;o__Coriobacteriales;f__Eggerthellaceae;g__Slackia
OTU707	2	0	9	0	3	2	3	0	2	8	4	0	1	6	d__Bacteria;p__Firmicutes;c__Clostridia;o__Lachnospirales;f__Lachnospiraceae;g__Lachnospiraceae FCS020 group;s__uncultured bacterium
OTU708	4	0	3	0	0	13	5	1	2	1	6	2	1	2	d__Bacteria;p__Firmicutes;c__Clostridia;o__Lachnospirales;f__Lachnospiraceae;g__CAG-56
OTU709	16	0	0	0	3	0	8	0	0	1	1	11	0	0	d__Bacteria;p__Firmicutes;c__Clostridia;o__Lachnospirales;f__Lachnospiraceae;g__[Eubacterium] ventriosum group;s__uncultured bacterium
OTU710	1	0	0	0	0	0	0	0	0	1	1	0	33	4	d__Bacteria;p__Firmicutes;c__Clostridia;o__Oscillospirales;f__UCG-010;g__norank;s__uncultured bacterium
OTU711	25	0	0	0	0	0	0	5	0	0	3	0	7	0	d__Bacteria;p__Firmicutes;c__Clostridia;o__Clostridia vadinBB60 group;f__norank;g__norank;s__uncultured bacterium
OTU712	0	0	0	0	10	2	0	0	0	28	0	0	0	0	d__Bacteria;p__Firmicutes;c__Bacilli;o__Lactobacillales;f__Lactobacillaceae;g__Limosilactobacillus;s__Lactobacillus coleohominis
OTU713	0	0	0	0	0	2	0	0	2	5	13	0	17	1	d__Bacteria;p__Firmicutes;c__Clostridia;o__Lachnospirales;f__Lachnospiraceae;g__uncultured;s__uncultured bacterium
OTU714	0	0	0	0	0	0	0	1	0	0	1	10	3	25	d__Bacteria;p__Firmicutes;c__Bacilli;o__Acholeplasmatales;f__Acholeplasmataceae;g__Anaeroplasma;s__uncultured bacterium
OTU715	1	0	0	10	0	0	0	0	4	0	18	0	7	0	d__Bacteria;p__Firmicutes;c__Clostridia;o__Oscillospirales;f__UCG-010;g__norank;s__uncultured bacterium
OTU716	0	0	1	0	5	18	10	0	1	1	3	0	1	0	d__Bacteria;p__Firmicutes;c__Bacilli;o__RF39;f__norank;g__norank;s__uncultured bacterium
OTU717	20	0	0	6	0	1	0	7	1	2	2	0	0	0	d__Bacteria;p__Firmicutes;c__Clostridia;o__Oscillospirales;f__UCG-010;g__norank;s__uncultured bacterium
OTU718	0	5	3	1	5	5	6	0	4	0	1	2	5	2	d__Bacteria;p__Acidobacteriota;c__Acidobacteriae;o__Acidobacteriales;f__uncultured;g__norank;s__uncultured bacterium
OTU719	4	0	0	33	0	0	0	0	1	0	0	0	0	0	d__Bacteria;p__Bacteroidota;c__Bacteroidia;o__Bacteroidales;f__Prevotellaceae;g__Prevotellaceae NK3B31 group;s__uncultured bacterium
OTU720	0	0	0	2	0	0	0	4	0	1	0	30	0	1	d__Bacteria;p__Proteobacteria;c__Gammaproteobacteria;o__Burkholderiales;f__Comamonadaceae;g__uncultured;s__uncultured bacterium
OTU721	2	0	6	0	0	1	8	1	4	7	4	4	0	1	d__Bacteria;p__Firmicutes;c__Clostridia;o__Oscillospirales;f__Oscillospiraceae;g__UCG-005
OTU722	6	0	0	1	5	0	0	4	14	2	4	0	2	0	d__Bacteria;p__Bacteroidota;c__Bacteroidia;o__Bacteroidales;f__Tannerellaceae;g__Parabacteroides;s__uncultured bacterium
OTU723	2	0	1	0	0	0	2	5	1	0	1	26	0	0	d__Bacteria;p__Firmicutes;c__Clostridia;o__Peptostreptococcales-Tissierellales;f__Anaerovoracaceae;g__Family XIII AD3011 group;s__uncultured bacterium
OTU724	0	0	4	0	3	15	7	3	1	0	4	0	1	0	d__Bacteria;p__Firmicutes;c__Clostridia;o__Oscillospirales;f__Ruminococcaceae;g__uncultured;s__uncultured bacterium
OTU725	2	0	11	0	1	0	1	5	6	4	7	0	1	0	d__Bacteria;p__Firmicutes;c__Clostridia;o__Oscillospirales;f__Ruminococcaceae;g__Paludicola;s__uncultured bacterium
OTU726	2	0	9	11	1	3	2	3	0	3	2	0	2	0	d__Bacteria;p__Firmicutes;c__Clostridia;o__Oscillospirales;f__Oscillospiraceae;g__UCG-005;s__uncultured bacterium
OTU727	1	0	0	0	0	2	3	8	0	4	3	12	2	3	d__Bacteria;p__Firmicutes;c__Clostridia;o__Lachnospirales;f__Lachnospiraceae;g__Marvinbryantia;s__uncultured bacterium
OTU728	0	0	0	0	0	0	0	0	0	0	0	38	0	0	Unclassified
OTU729	0	37	0	0	0	0	0	0	0	0	0	0	0	0	d__Bacteria;p__Cyanobacteria;c__Cyanobacteriia;o__Chloroplast;f__norank;g__norank
OTU730	0	0	0	19	0	0	0	0	0	0	2	14	0	2	d__Bacteria;p__Firmicutes;c__Clostridia;o__Clostridia vadinBB60 group;f__norank;g__norank;s__uncultured bacterium
OTU731	2	0	2	0	6	0	1	3	2	0	1	0	17	3	d__Bacteria;p__Firmicutes;c__Clostridia;o__Oscillospirales;f__Oscillospiraceae;g__uncultured
OTU732	5	0	2	5	3	3	0	0	2	10	5	0	2	0	d__Bacteria;p__Firmicutes;c__Clostridia;o__Monoglobales;f__Monoglobaceae;g__Monoglobus;s__uncultured bacterium
OTU733	5	0	2	3	5	2	13	0	0	3	0	0	1	3	d__Bacteria;p__Firmicutes;c__Clostridia;o__Peptococcales;f__Peptococcaceae;g__uncultured;s__uncultured rumen bacterium
OTU734	0	0	0	0	1	0	0	21	0	7	1	4	1	2	d__Bacteria;p__Firmicutes;c__Bacilli;o__Erysipelotrichales;f__Erysipelotrichaceae;g__[Anaerorhabdus] furcosa group;s__uncultured bacterium
OTU735	0	0	0	0	0	0	0	0	0	0	0	37	0	0	d__Bacteria;p__Bacteroidota;c__Bacteroidia;o__Flavobacteriales;f__Flavobacteriaceae;g__Myroides
OTU736	0	0	0	0	0	0	0	0	0	0	25	0	0	11	d__Bacteria;p__Firmicutes;c__Clostridia;o__Monoglobales;f__Monoglobaceae;g__Monoglobus;s__uncultured bacterium
OTU737	0	0	0	0	27	4	0	0	0	4	0	0	1	0	d__Bacteria;p__Firmicutes;c__Clostridia;o__Oscillospirales;f__UCG-010;g__norank;s__uncultured bacterium
OTU738	7	0	4	2	0	3	4	0	4	0	0	0	1	11	d__Bacteria;p__Firmicutes;c__Clostridia;o__Peptostreptococcales-Tissierellales;f__Anaerovoracaceae;g__Family XIII AD3011 group;s__uncultured bacterium
OTU739	0	0	0	0	3	4	4	8	11	2	1	0	1	2	d__Bacteria;p__Firmicutes;c__Clostridia;o__Lachnospirales;f__Lachnospiraceae;g__Tyzzerella;s__uncultured bacterium
OTU740	0	0	3	3	3	6	14	0	0	2	0	0	5	0	d__Bacteria;p__Firmicutes;c__Clostridia;o__Lachnospirales;f__Lachnospiraceae;g__Coprococcus;s__uncultured bacterium
OTU741	3	0	9	2	2	0	0	12	5	1	0	0	0	2	d__Bacteria;p__Firmicutes;c__Clostridia;o__Peptococcales;f__Peptococcaceae;g__uncultured;s__uncultured bacterium
OTU742	0	31	0	0	0	0	0	0	0	0	0	5	0	0	d__Bacteria;p__Actinobacteriota;c__Actinobacteria;o__Micrococcales;f__Microbacteriaceae;g__ML602J-51;s__uncultured bacterium
OTU743	0	0	0	0	0	0	0	0	0	0	0	35	0	0	d__Bacteria;p__Bacteroidota;c__Bacteroidia;o__Cytophagales;f__Microscillaceae;g__OLB12;s__uncultured bacterium
OTU744	3	0	0	0	0	0	6	2	0	0	3	2	15	4	d__Bacteria;p__Bacteroidota;c__Bacteroidia;o__Bacteroidales;f__Prevotellaceae;g__Prevotellaceae NK3B31 group;s__uncultured bacterium
OTU745	0	0	0	0	0	0	0	0	0	0	2	0	0	33	d__Bacteria;p__Spirochaetota;c__Spirochaetia;o__Spirochaetales;f__Spirochaetaceae;g__Treponema;s__uncultured bacterium
OTU746	0	0	4	5	13	2	0	0	7	0	0	0	3	1	d__Bacteria;p__Proteobacteria;c__Gammaproteobacteria;o__Enterobacterales;f__Succinivibrionaceae;g__Succinivibrio;s__uncultured bacterium
OTU747	3	0	0	6	6	0	0	0	1	0	12	1	6	0	d__Bacteria;p__Firmicutes;c__Clostridia;o__Clostridia vadinBB60 group;f__norank;g__norank;s__uncultured bacterium
OTU748	5	0	0	0	2	0	0	11	4	4	0	0	6	3	d__Bacteria;p__Firmicutes;c__Clostridia;o__Oscillospirales;f__Oscillospiraceae;g__Papillibacter;s__uncultured bacterium
OTU749	0	0	1	0	1	20	3	1	0	1	1	4	3	0	d__Bacteria;p__Firmicutes;c__Clostridia;o__Clostridia UCG-014;f__norank;g__norank;s__uncultured bacterium
OTU750	2	3	1	15	0	0	1	1	3	0	0	7	0	2	d__Bacteria;p__Proteobacteria;c__Alphaproteobacteria;o__Rhizobiales;f__Rhizobiaceae;g__Brucella;s__Brucella melitensis
OTU751	0	0	0	1	0	2	1	12	1	10	2	0	3	3	d__Bacteria;p__Firmicutes;c__Clostridia;o__Lachnospirales;f__Lachnospiraceae;g__Marvinbryantia;s__uncultured bacterium
OTU752	2	0	0	9	2	0	2	1	2	2	3	1	10	1	d__Bacteria;p__Firmicutes;c__Clostridia;o__Lachnospirales;f__Lachnospiraceae;g__Lachnospiraceae NK4A136 group;s__uncultured bacterium
OTU753	20	0	0	0	0	0	0	13	0	0	1	0	0	0	d__Bacteria;p__Spirochaetota;c__Spirochaetia;o__Spirochaetales;f__Spirochaetaceae;g__Treponema;s__uncultured bacterium
OTU754	0	4	9	3	2	3	4	1	1	1	2	0	4	0	d__Bacteria;p__Acidobacteriota;c__Acidobacteriae;o__Subgroup 13;f__norank;g__norank;s__uncultured bacterium
OTU755	0	16	0	11	0	0	0	2	0	0	0	2	0	3	d__Bacteria;p__Cyanobacteria;c__Cyanobacteriia;o__Chloroplast;f__norank;g__norank
OTU756	0	0	1	3	0	0	0	11	0	19	0	0	0	0	d__Bacteria;p__Firmicutes;c__Bacilli;o__RF39;f__norank;g__norank;s__uncultured bacterium
OTU757	0	0	0	0	0	21	0	0	0	10	3	0	0	0	d__Bacteria;p__Firmicutes;c__Clostridia;o__Clostridia UCG-014;f__norank;g__norank;s__uncultured bacterium
OTU758	0	0	0	0	0	0	0	33	0	0	0	0	0	1	d__Bacteria;p__Proteobacteria;c__Gammaproteobacteria;o__Pseudomonadales;f__Moraxellaceae;g__Perlucidibaca;s__Perlucidibaca piscinae
OTU759	0	0	0	0	0	0	0	0	0	0	0	34	0	0	d__Bacteria;p__Cyanobacteria;c__Cyanobacteriia;o__Cyanobacteriales;f__Chroococcidiopsaceae;g__uncultured;s__uncultured bacterium
OTU760	0	0	0	0	0	0	0	0	0	0	0	1	0	33	d__Bacteria;p__Proteobacteria;c__Gammaproteobacteria;o__Xanthomonadales;f__Rhodanobacteraceae;g__Dyella;s__uncultured bacterium
OTU761	0	0	1	3	1	0	3	7	6	1	0	3	3	6	Unclassified
OTU762	0	1	7	5	0	0	0	0	2	0	1	16	2	0	d__Bacteria;p__Proteobacteria;c__Gammaproteobacteria;o__Pseudomonadales;f__Pseudomonadaceae;g__Pseudomonas
OTU763	5	0	3	15	0	0	1	3	5	0	1	0	0	0	d__Bacteria;p__Firmicutes;c__Clostridia;o__Oscillospirales;f__Oscillospiraceae;g__UCG-002;s__uncultured bacterium
OTU764	0	25	0	0	0	8	0	0	0	0	0	0	0	0	d__Bacteria;p__Proteobacteria;c__Gammaproteobacteria;o__Enterobacterales;f__Vibrionaceae;g__Vibrio
OTU765	0	0	0	0	2	31	0	0	0	0	0	0	0	0	d__Bacteria;p__Firmicutes;c__Bacilli;o__RF39;f__norank;g__norank;s__uncultured bacterium
OTU766	0	0	1	14	6	0	0	0	0	0	0	12	0	0	d__Bacteria;p__Firmicutes;c__Clostridia;o__Oscillospirales;f__[Eubacterium] coprostanoligenes group;g__norank
OTU767	1	0	0	9	4	1	10	0	0	0	1	0	7	0	d__Bacteria;p__Proteobacteria;c__Gammaproteobacteria;o__Burkholderiales;f__Sutterellaceae;g__Sutterella;s__uncultured bacterium
OTU768	0	0	0	0	0	0	0	4	0	0	0	1	27	0	d__Bacteria;p__Firmicutes;c__Clostridia;o__Lachnospirales;f__Lachnospiraceae;g__uncultured;s__uncultured bacterium
OTU769	0	31	0	0	0	0	0	0	0	0	0	1	0	0	d__Bacteria;p__Bacteroidota;c__Bacteroidia;o__Chitinophagales;f__Saprospiraceae;g__uncultured
OTU770	0	0	6	0	0	0	0	0	0	0	0	0	26	0	d__Bacteria;p__Cyanobacteria;c__Vampirivibrionia;o__Gastranaerophilales;f__norank;g__norank;s__Candidatus Melainabacteria bacterium MEL.A1
OTU771	0	0	18	1	0	1	6	0	2	0	1	2	1	0	d__Bacteria;p__Proteobacteria;c__Gammaproteobacteria;o__Burkholderiales;f__Comamonadaceae;g__Thiomonas
OTU772	0	0	5	1	0	0	3	1	0	17	3	1	1	0	d__Bacteria;p__Firmicutes;c__Clostridia;o__Clostridia UCG-014;f__norank;g__norank;s__uncultured bacterium
OTU773	0	0	0	0	0	4	0	0	0	1	0	27	0	0	d__Bacteria;p__Bacteroidota;c__Bacteroidia;o__Bacteroidales;f__Bacteroidaceae;g__Bacteroides;s__Bacteroides caecigallinarum
OTU774	4	0	0	7	0	1	9	2	2	0	5	0	1	1	d__Bacteria;p__Firmicutes;c__Bacilli;o__RF39;f__norank;g__norank;s__uncultured bacterium
OTU775	0	0	0	0	2	29	0	0	0	0	0	0	0	0	d__Bacteria;p__Firmicutes;c__Bacilli;o__RF39;f__norank;g__norank;s__uncultured bacterium
OTU776	0	0	0	27	0	0	0	0	0	0	0	4	0	0	d__Bacteria;p__Proteobacteria;c__Gammaproteobacteria;o__Burkholderiales;f__Hydrogenophilaceae;g__uncultured;s__uncultured bacterium
OTU777	0	0	0	0	0	0	0	0	0	0	0	31	0	0	d__Bacteria;p__Firmicutes;c__Bacilli;o__Bacillales;f__Bacillaceae;g__Geobacillus;s__Parageobacillus thermoglucosidasius
OTU778	1	0	0	3	0	1	0	13	1	2	0	8	0	2	d__Bacteria;p__Firmicutes;c__Clostridia;o__Oscillospirales;f__UCG-010;g__norank;s__uncultured bacterium
OTU779	0	0	0	1	1	0	0	0	0	2	2	19	0	6	d__Bacteria;p__Firmicutes;c__Clostridia;o__Lachnospirales;f__Lachnospiraceae;g__uncultured;s__uncultured organism
OTU780	3	0	1	0	1	3	1	3	4	7	0	0	4	4	d__Bacteria;p__Firmicutes;c__Clostridia;o__Oscillospirales;f__Ruminococcaceae;g__uncultured;s__uncultured bacterium
OTU781	8	0	0	6	0	1	0	2	0	10	1	0	3	0	d__Bacteria;p__Firmicutes;c__Clostridia;o__Lachnospirales;f__Lachnospiraceae;g__Oribacterium;s__uncultured bacterium
OTU782	0	0	6	2	0	1	7	0	1	0	1	3	10	0	d__Bacteria;p__Proteobacteria;c__Alphaproteobacteria;o__Elsterales;f__uncultured;g__norank;s__uncultured bacterium
OTU783	1	0	5	1	4	8	3	1	2	1	1	0	3	1	d__Bacteria;p__Firmicutes;c__Clostridia;o__Lachnospirales;f__Lachnospiraceae;g__Lachnospiraceae UCG-010;s__uncultured bacterium
OTU784	0	0	0	7	0	0	0	14	3	0	6	1	0	0	d__Bacteria;p__Firmicutes;c__Clostridia;o__Monoglobales;f__Monoglobaceae;g__Monoglobus;s__uncultured bacterium
OTU785	3	0	0	5	0	0	2	6	4	1	1	0	1	8	d__Bacteria;p__Firmicutes;c__Clostridia;o__Oscillospirales;f__Oscillospiraceae;g__NK4A214 group
OTU786	0	11	12	0	0	0	6	0	0	1	0	0	0	1	d__Bacteria;p__Actinobacteriota;c__Actinobacteria;o__Corynebacteriales;f__Corynebacteriaceae;g__Corynebacterium;s__Corynebacterium callunae DSM 20147
OTU787	0	0	0	0	0	0	0	0	0	5	1	0	0	24	d__Bacteria;p__Bacteroidota;c__Bacteroidia;o__Bacteroidales;f__Bacteroidaceae;g__Bacteroides;s__uncultured bacterium
OTU788	0	0	3	0	0	0	1	12	8	0	2	1	0	3	d__Bacteria;p__Firmicutes;c__Clostridia;o__Oscillospirales;f__UCG-010;g__norank;s__uncultured bacterium
OTU789	0	0	0	0	0	0	0	0	0	0	0	30	0	0	d__Bacteria;p__Firmicutes;c__Clostridia;o__Peptostreptococcales-Tissierellales;f__GoM-GC232-4463-Bac1;g__JTB215;s__uncultured bacterium
OTU790	0	0	0	0	1	8	2	0	3	5	6	2	1	2	d__Bacteria;p__Bacteroidota;c__Bacteroidia;o__Bacteroidales;f__Muribaculaceae;g__norank;s__uncultured bacterium
OTU791	0	30	0	0	0	0	0	0	0	0	0	0	0	0	d__Bacteria;p__Myxococcota;c__Polyangia;o__Polyangiales;f__Polyangiaceae;g__Pajaroellobacter;s__metagenome
OTU792	0	0	0	0	1	0	0	1	0	17	0	0	0	11	d__Bacteria;p__Firmicutes;c__Clostridia;o__Oscillospirales;f__UCG-010;g__norank;s__uncultured bacterium
OTU793	2	0	0	0	2	0	14	0	3	6	1	0	2	0	d__Bacteria;p__Firmicutes;c__Clostridia;o__Peptostreptococcales-Tissierellales;f__Anaerovoracaceae;g__[Eubacterium] nodatum group
OTU794	0	0	7	1	5	5	0	0	5	0	0	0	2	5	d__Bacteria;p__Firmicutes;c__Bacilli;o__Erysipelotrichales;f__Erysipelotrichaceae;g__uncultured;s__uncultured bacterium
OTU795	1	0	3	2	0	1	0	2	4	0	3	6	5	3	d__Bacteria;p__Firmicutes;c__Clostridia;o__Lachnospirales;f__Lachnospiraceae
OTU796	0	0	1	13	0	0	0	2	4	1	0	8	0	1	d__Bacteria;p__Firmicutes;c__Bacilli;o__Lactobacillales;f__Streptococcaceae;g__Streptococcus
OTU797	0	1	5	0	0	0	0	5	0	0	17	0	1	0	d__Bacteria;p__Firmicutes;c__Clostridia;o__Lachnospirales;f__Lachnospiraceae;g__[Ruminococcus] gnavus group;s__uncultured bacterium
OTU798	0	0	29	0	0	0	0	0	0	0	0	0	0	0	d__Bacteria;p__Firmicutes;c__Bacilli;o__Erysipelotrichales;f__Erysipelotrichaceae;g__Dubosiella;s__uncultured bacterium
OTU799	0	12	0	1	0	2	1	0	0	0	0	0	7	6	d__Bacteria;p__Verrucomicrobiota;c__Verrucomicrobiae;o__Chthoniobacterales;f__Chthoniobacteraceae;g__Candidatus Udaeobacter;s__uncultured bacterium
OTU800	1	0	0	1	1	0	0	1	1	2	4	3	4	11	d__Bacteria;p__Actinobacteriota;c__Coriobacteriia;o__Coriobacteriales;f__Eggerthellaceae;g__Slackia;s__uncultured bacterium
OTU801	1	0	0	0	5	0	1	3	0	6	1	9	1	2	d__Bacteria;p__Firmicutes;c__Clostridia;o__Peptostreptococcales-Tissierellales;f__Anaerovoracaceae;g__Family XIII AD3011 group;s__uncultured bacterium
OTU802	1	0	0	0	1	2	0	4	0	9	7	0	1	4	d__Bacteria;p__Firmicutes;c__Clostridia;o__Clostridia vadinBB60 group;f__norank;g__norank;s__uncultured bacterium
OTU803	0	0	6	1	0	0	1	4	0	3	2	11	0	1	d__Bacteria;p__Firmicutes;c__Clostridia;o__Monoglobales;f__Monoglobaceae;g__Monoglobus;s__uncultured bacterium
OTU804	11	0	0	1	1	0	1	3	0	5	0	0	5	2	d__Bacteria;p__Firmicutes;c__Clostridia;o__Oscillospirales;f__[Eubacterium] coprostanoligenes group;g__norank;s__uncultured bacterium
OTU805	1	0	1	0	3	0	19	0	1	0	0	1	3	0	d__Bacteria;p__Firmicutes;c__Clostridia;o__Oscillospirales;f__Ruminococcaceae;g__Ruminococcus;s__uncultured bacterium
OTU806	0	0	0	0	0	0	18	3	0	0	3	0	0	5	d__Bacteria;p__Firmicutes;c__Clostridia;o__Oscillospirales;f__UCG-010;g__norank;s__uncultured bacterium
OTU807	0	0	0	0	0	0	0	0	0	0	0	0	0	29	d__Bacteria;p__Firmicutes;c__Clostridia;o__Clostridia vadinBB60 group;f__norank;g__norank;s__uncultured bacterium
OTU808	0	0	0	7	0	0	2	10	2	0	0	0	7	0	d__Bacteria;p__Firmicutes;c__Clostridia;o__Oscillospirales;f__[Eubacterium] coprostanoligenes group;g__norank;s__uncultured bacterium
OTU809	3	0	0	5	0	0	0	10	1	2	7	0	0	0	d__Bacteria;p__Firmicutes;c__Clostridia;o__Christensenellales;f__Christensenellaceae;g__Christensenellaceae R-7 group;s__uncultured bacterium
OTU810	5	0	0	6	0	4	0	2	0	3	2	0	1	5	d__Bacteria;p__Firmicutes;c__Clostridia;o__Clostridia vadinBB60 group;f__norank;g__norank;s__uncultured bacterium
OTU811	0	0	0	4	6	0	0	1	6	0	1	10	0	0	d__Bacteria;p__Firmicutes;c__Clostridia;o__uncultured;f__norank;g__norank;s__uncultured bacterium
OTU812	2	0	0	10	0	0	0	0	4	0	0	0	0	11	d__Bacteria;p__Firmicutes;c__Clostridia;o__Clostridia vadinBB60 group;f__norank;g__norank;s__uncultured organism
OTU813	0	0	25	0	1	0	1	0	0	0	0	0	0	0	d__Bacteria;p__Acidobacteriota;c__Acidobacteriae;o__Subgroup 2;f__norank;g__norank;s__uncultured bacterium
OTU814	2	1	0	11	0	0	1	0	0	0	0	11	0	1	d__Bacteria;p__Proteobacteria;c__Gammaproteobacteria;o__Pseudomonadales;f__Pseudomonadaceae;g__Pseudomonas;s__Pseudomonas syringae
OTU815	0	0	0	0	1	0	0	1	0	0	0	0	25	0	d__Bacteria;p__Firmicutes;c__Clostridia;o__Lachnospirales;f__Lachnospiraceae;g__[Eubacterium] xylanophilum group;s__uncultured bacterium
OTU816	0	0	9	0	1	0	3	5	1	2	0	0	4	2	d__Bacteria;p__Firmicutes;c__Clostridia;o__Lachnospirales;f__Lachnospiraceae;g__uncultured;s__uncultured bacterium
OTU817	22	0	0	0	1	4	0	0	0	0	0	0	0	0	d__Bacteria;p__Bacteroidota;c__Bacteroidia;o__Bacteroidales;f__Marinifilaceae;g__Butyricimonas
OTU818	1	0	1	0	0	0	0	0	0	0	0	20	5	0	d__Bacteria;p__Proteobacteria;c__Gammaproteobacteria;o__Pseudomonadales;f__Halomonadaceae;g__Halomonas
OTU819	0	0	0	20	0	0	0	2	0	0	1	0	1	2	d__Bacteria;p__Actinobacteriota;c__Actinobacteria;o__Corynebacteriales;f__Mycobacteriaceae;g__Mycobacterium;s__uncultured bacterium
OTU820	4	0	0	0	0	0	0	0	3	0	0	16	0	3	d__Bacteria;p__Actinobacteriota;c__Actinobacteria;o__Micrococcales;f__Intrasporangiaceae;g__Knoellia
OTU821	0	4	1	1	0	2	3	1	5	3	0	0	0	6	d__Bacteria;p__Verrucomicrobiota;c__Verrucomicrobiae;o__Opitutales;f__Opitutaceae;g__uncultured;s__uncultured bacterium
OTU822	24	0	0	0	0	0	0	0	0	0	0	0	0	2	d__Bacteria;p__Actinobacteriota;c__Actinobacteria;o__Streptomycetales;f__Streptomycetaceae;g__Streptomyces
OTU823	0	0	1	2	6	3	1	4	1	1	0	0	2	5	d__Bacteria;p__Acidobacteriota;c__Acidobacteriae;o__Acidobacteriales;f__uncultured;g__norank;s__uncultured bacterium
OTU824	0	0	0	0	0	0	0	0	0	2	24	0	0	0	d__Bacteria;p__Firmicutes;c__Clostridia;o__Clostridia vadinBB60 group;f__norank;g__norank;s__uncultured bacterium
OTU825	0	11	0	0	1	1	1	2	0	1	0	2	5	2	d__Bacteria;p__MBNT15;c__norank;o__norank;f__norank;g__norank;s__uncultured bacterium
OTU826	3	0	0	4	8	2	0	0	3	0	0	0	6	0	d__Bacteria;p__Cyanobacteria;c__Vampirivibrionia;o__Gastranaerophilales;f__norank;g__norank;s__uncultured bacterium
OTU827	6	0	0	3	1	8	1	1	0	3	0	0	2	1	d__Bacteria;p__Firmicutes;c__Clostridia;o__Christensenellales;f__Christensenellaceae;g__Christensenellaceae R-7 group;s__uncultured bacterium
OTU828	0	0	0	0	0	0	3	11	2	2	2	0	2	3	d__Bacteria;p__Firmicutes;c__Clostridia;o__Oscillospirales;f__Ruminococcaceae;g__uncultured;s__uncultured bacterium
OTU829	0	0	22	0	0	0	1	0	0	0	0	0	0	2	d__Bacteria;p__Acidobacteriota;c__Acidobacteriae;o__Acidobacteriales;f__Acidobacteriaceae (Subgroup 1);g__Occallatibacter;s__uncultured bacterium
OTU830	0	0	0	1	1	4	7	1	0	4	1	4	2	0	d__Bacteria;p__Firmicutes;c__Bacilli;o__RF39;f__norank;g__norank;s__uncultured bacterium
OTU831	0	0	0	0	0	1	0	0	2	13	0	9	0	0	d__Bacteria;p__Bacteroidota;c__Bacteroidia;o__Bacteroidales;f__Muribaculaceae;g__norank;s__uncultured bacterium
OTU832	5	0	0	0	0	0	3	6	0	7	2	0	0	2	d__Bacteria;p__Firmicutes;c__Bacilli;o__Erysipelotrichales;f__Erysipelotrichaceae;g__uncultured;s__uncultured bacterium
OTU833	0	0	0	0	0	0	0	0	0	0	0	25	0	0	d__Bacteria;p__Bacteroidota;c__Bacteroidia;o__Bacteroidales;f__Rikenellaceae;g__Rikenellaceae RC9 gut group;s__uncultured bacterium
OTU834	1	0	0	17	0	0	0	0	0	0	0	7	0	0	d__Bacteria;p__Proteobacteria;c__Gammaproteobacteria;o__Steroidobacterales;f__Steroidobacteraceae;g__uncultured;s__uncultured bacterium
OTU835	0	0	0	8	1	1	6	0	7	1	0	0	1	0	d__Bacteria;p__Firmicutes;c__Clostridia;o__Oscillospirales;f__Ruminococcaceae;g__Anaerofilum;s__uncultured bacterium
OTU836	2	0	0	0	0	1	14	0	0	0	8	0	0	0	d__Bacteria;p__Firmicutes;c__Bacilli;o__RF39;f__norank;g__norank;s__uncultured bacterium
OTU837	0	0	0	0	0	1	5	2	6	7	0	0	4	0	d__Bacteria;p__Firmicutes;c__Clostridia;o__Oscillospirales;f__Ruminococcaceae;g__uncultured;s__uncultured bacterium
OTU838	8	0	0	1	0	0	0	6	4	0	0	0	0	6	d__Bacteria;p__Firmicutes;c__Clostridia;o__Christensenellales;f__Christensenellaceae;g__uncultured;s__uncultured bacterium
OTU839	0	0	3	2	0	0	0	1	4	2	0	0	0	12	d__Bacteria;p__Firmicutes;c__Clostridia;o__Christensenellales;f__Christensenellaceae;g__Christensenellaceae R-7 group;s__uncultured bacterium
OTU840	21	0	0	0	0	0	0	0	0	1	0	0	0	2	d__Bacteria;p__Desulfobacterota;c__Desulfovibrionia;o__Desulfovibrionales;f__Desulfovibrionaceae;g__Desulfovibrio
OTU841	0	0	0	11	12	0	0	0	0	0	0	0	0	1	d__Bacteria;p__Cyanobacteria;c__Vampirivibrionia;o__Gastranaerophilales;f__norank;g__norank;s__uncultured bacterium
OTU842	0	0	24	0	0	0	0	0	0	0	0	0	0	0	d__Bacteria;p__Firmicutes;c__Clostridia;o__Oscillospirales;f__Butyricicoccaceae;g__Butyricicoccus;s__uncultured bacterium
OTU843	0	0	0	0	0	0	0	0	0	0	0	24	0	0	d__Bacteria;p__Firmicutes;c__Clostridia;o__Oscillospirales;f__UCG-010;g__norank;s__uncultured bacterium
OTU844	0	0	0	1	0	0	0	0	0	0	0	22	1	0	d__Bacteria;p__Actinobacteriota;c__Actinobacteria;o__Corynebacteriales;f__Dietziaceae;g__Dietzia
OTU845	6	0	8	1	3	0	0	0	1	0	3	0	2	0	d__Bacteria;p__Firmicutes;c__Clostridia;o__Christensenellales;f__Christensenellaceae;g__Christensenellaceae R-7 group;s__uncultured bacterium
OTU846	0	0	0	0	23	1	0	0	0	0	0	0	0	0	d__Bacteria;p__Firmicutes;c__Clostridia;o__Peptostreptococcales-Tissierellales;f__Anaerovoracaceae;g__[Eubacterium] nodatum group
OTU847	0	0	0	0	0	0	0	0	0	1	0	23	0	0	d__Bacteria;p__Bacteroidota;c__Bacteroidia;o__Bacteroidales;f__Muribaculaceae;g__norank;s__uncultured bacterium
OTU848	0	24	0	0	0	0	0	0	0	0	0	0	0	0	d__Bacteria;p__Chloroflexi;c__Anaerolineae;o__Anaerolineales;f__Anaerolineaceae;g__uncultured;s__uncultured bacterium
OTU849	0	2	5	8	0	0	0	1	0	0	0	8	0	0	d__Bacteria;p__Proteobacteria;c__Gammaproteobacteria;o__Pseudomonadales;f__Pseudomonadaceae;g__Pseudomonas;s__Pseudomonas sp. StFLB209
OTU850	1	0	7	0	0	0	0	6	1	0	0	9	0	0	d__Bacteria;p__Bacteroidota;c__Bacteroidia;o__Flavobacteriales;f__Weeksellaceae;g__Chryseobacterium;s__Chryseobacterium hominis
OTU851	0	0	0	15	0	0	0	0	9	0	0	0	0	0	d__Bacteria;p__Firmicutes;c__Clostridia;o__Clostridia UCG-014;f__norank;g__norank;s__uncultured bacterium
OTU852	0	0	0	13	0	0	0	4	3	0	1	0	3	0	d__Bacteria;p__Firmicutes;c__Clostridia;o__Clostridia vadinBB60 group;f__norank;g__norank;s__uncultured bacterium
OTU853	0	1	19	0	0	0	1	1	0	1	0	0	0	1	d__Bacteria;p__Verrucomicrobiota;c__Verrucomicrobiae;o__Pedosphaerales;f__Pedosphaeraceae;g__uncultured
OTU854	0	0	0	1	1	1	0	0	0	0	1	0	19	0	d__Bacteria;p__Firmicutes;c__Clostridia;o__Oscillospirales;f__Ruminococcaceae;g__uncultured;s__uncultured bacterium
OTU855	14	0	0	2	0	0	0	0	4	0	3	0	0	0	d__Bacteria;p__Firmicutes;c__Clostridia;o__Clostridia vadinBB60 group;f__norank;g__norank;s__uncultured bacterium
OTU856	3	0	0	6	4	0	0	0	0	1	9	0	0	0	d__Bacteria;p__Firmicutes;c__Bacilli;o__Erysipelotrichales;f__Erysipelatoclostridiaceae;g__UCG-004;s__uncultured bacterium
OTU857	3	1	0	0	0	0	0	0	0	0	0	14	5	0	d__Bacteria;p__Actinobacteriota;c__Actinobacteria;o__Micrococcales;f__Micrococcaceae;g__Micrococcus
OTU858	0	0	3	0	2	18	0	0	0	0	0	0	0	0	d__Bacteria;p__Firmicutes;c__Clostridia;o__Oscillospirales;f__[Eubacterium] coprostanoligenes group;g__norank;s__uncultured organism
OTU859	0	0	2	4	0	0	8	4	0	0	0	0	2	3	d__Bacteria;p__Firmicutes;c__Clostridia;o__Oscillospirales;f__Ruminococcaceae;g__Ruminococcus;s__uncultured bacterium
OTU860	0	0	0	1	2	0	1	2	0	13	0	0	4	0	d__Bacteria;p__Firmicutes;c__Clostridia;o__Oscillospirales;f__Oscillospiraceae;g__Colidextribacter
OTU861	0	0	0	23	0	0	0	0	0	0	0	0	0	0	d__Bacteria;p__Bacteroidota;c__Bacteroidia;o__Bacteroidales;f__Prevotellaceae;g__Prevotella;s__uncultured bacterium
OTU862	0	0	0	0	0	0	0	0	0	0	0	23	0	0	d__Bacteria;p__Bacteroidota;c__Bacteroidia;o__Bacteroidales;f__Prevotellaceae;g__Prevotella;s__uncultured rumen bacterium
OTU863	0	0	16	4	0	0	3	0	0	0	0	0	0	0	d__Bacteria;p__Proteobacteria;c__Gammaproteobacteria;o__Burkholderiales;f__Burkholderiaceae;g__Cupriavidus
OTU864	1	0	1	4	2	0	0	7	0	1	1	0	5	1	d__Bacteria;p__Firmicutes;c__Clostridia;o__Oscillospirales;f__Ruminococcaceae;g__uncultured;s__uncultured bacterium
OTU865	3	0	0	4	0	0	0	1	1	0	6	0	7	1	d__Bacteria;p__Elusimicrobiota;c__Elusimicrobia;o__Elusimicrobiales;f__Elusimicrobiaceae;g__Elusimicrobium;s__uncultured bacterium
OTU866	1	0	0	16	0	0	0	0	1	0	0	0	5	0	d__Bacteria;p__Firmicutes;c__Clostridia;o__Oscillospirales;f__UCG-010;g__norank;s__uncultured bacterium
OTU867	2	0	1	0	0	6	0	3	3	1	3	1	0	2	d__Bacteria;p__Firmicutes;c__Clostridia;o__Oscillospirales;f__Oscillospiraceae;g__uncultured;s__uncultured bacterium
OTU868	0	0	19	0	0	3	0	0	0	0	0	0	0	0	d__Bacteria;p__Proteobacteria;c__Alphaproteobacteria;o__Rhizobiales;f__Rhizobiaceae;g__Allorhizobium-Neorhizobium-Pararhizobium-Rhizobium
OTU869	0	0	0	1	0	0	0	0	0	13	0	8	0	0	d__Bacteria;p__Firmicutes;c__Clostridia;o__Clostridia vadinBB60 group;f__norank;g__norank;s__uncultured bacterium
OTU870	0	14	0	4	0	0	0	1	0	0	0	3	0	0	d__Bacteria;p__Proteobacteria;c__Gammaproteobacteria;o__Burkholderiales;f__Comamonadaceae;g__Variovorax;s__Variovorax paradoxus EPS
OTU871	14	0	0	7	0	0	0	0	0	0	1	0	0	0	d__Bacteria;p__Firmicutes;c__Clostridia;o__Clostridia vadinBB60 group;f__norank;g__norank
OTU872	0	2	6	0	0	3	3	0	2	0	0	0	0	6	d__Bacteria;p__FCPU426;c__norank;o__norank;f__norank;g__norank;s__uncultured bacterium
OTU873	0	0	0	0	0	1	0	14	7	0	0	0	0	0	d__Bacteria;p__Bacteroidota;c__Bacteroidia;o__Bacteroidales;f__Rikenellaceae;g__Rikenellaceae RC9 gut group;s__uncultured bacterium
OTU874	0	0	0	0	0	0	0	7	0	0	0	0	0	15	d__Bacteria;p__Bacteroidota;c__Bacteroidia;o__Bacteroidales;f__Bacteroidaceae;g__Bacteroides
OTU875	3	0	0	19	0	0	0	0	0	0	0	0	0	0	d__Bacteria;p__Firmicutes;c__Clostridia;o__Clostridia vadinBB60 group;f__norank;g__norank;s__uncultured bacterium
OTU876	3	0	3	2	1	0	0	1	2	1	5	0	4	0	d__Bacteria;p__Firmicutes;c__Clostridia;o__Oscillospirales;f__Oscillospiraceae;g__uncultured;s__uncultured bacterium
OTU877	0	0	0	0	0	0	0	0	0	0	0	22	0	0	d__Bacteria;p__Planctomycetota;c__Planctomycetes;o__Pirellulales;f__Pirellulaceae;g__uncultured;s__uncultured bacterium
OTU878	0	0	0	0	0	0	0	0	0	0	0	22	0	0	d__Bacteria;p__Chloroflexi;c__Anaerolineae;o__SBR1031;f__norank;g__norank;s__metagenome
OTU879	0	0	0	0	0	3	1	0	0	2	0	15	1	0	d__Bacteria;p__Bacteroidota;c__Bacteroidia;o__Chitinophagales;f__Chitinophagaceae;g__Asinibacterium;s__uncultured bacterium
OTU880	0	0	0	0	0	0	0	0	0	0	0	22	0	0	d__Bacteria;p__Myxococcota;c__Myxococcia;o__Myxococcales;f__Anaeromyxobacteraceae;g__Anaeromyxobacter;s__uncultured bacterium
OTU881	0	0	13	0	0	0	0	0	3	0	2	4	0	0	d__Bacteria;p__Bacteroidota;c__Bacteroidia;o__Bacteroidales;f__F082;g__norank;s__uncultured bacterium
OTU882	0	0	2	2	0	3	0	0	0	1	0	14	0	0	d__Bacteria;p__Actinobacteriota;c__Actinobacteria;o__Micrococcales;f__Microbacteriaceae;g__Leucobacter
OTU883	4	0	0	0	0	0	0	1	0	0	0	11	4	1	d__Bacteria;p__Proteobacteria;c__Alphaproteobacteria;o__Caulobacterales;f__Caulobacteraceae;g__Brevundimonas
OTU884	0	0	0	0	0	0	0	6	0	0	0	4	5	6	d__Bacteria;p__Firmicutes;c__Clostridia;o__Clostridia vadinBB60 group;f__norank;g__norank;s__uncultured bacterium
OTU885	1	0	0	1	0	1	0	3	3	1	6	0	0	5	d__Bacteria;p__Firmicutes;c__Clostridia;o__Oscillospirales;f__UCG-010;g__norank;s__uncultured bacterium
OTU886	0	2	0	0	0	0	0	3	0	2	0	14	0	0	d__Bacteria;p__Bacteroidota;c__Bacteroidia;o__Bacteroidales;f__Muribaculaceae;g__norank;s__uncultured bacterium
OTU887	0	0	0	3	0	1	1	0	0	1	1	9	4	1	d__Bacteria;p__Firmicutes;c__Clostridia;o__Oscillospirales;f__Ruminococcaceae;g__Ruminococcus;s__uncultured bacterium
OTU888	14	0	0	0	0	6	0	0	0	1	0	0	0	0	d__Bacteria;p__Firmicutes;c__Clostridia;o__Oscillospirales;f__[Eubacterium] coprostanoligenes group;g__norank;s__uncultured bacterium
OTU889	0	13	0	0	0	1	0	7	0	0	0	0	0	0	d__Bacteria;p__Bacteroidota;c__Bacteroidia;o__Chitinophagales;f__Chitinophagaceae;g__Terrimonas;s__uncultured Bacteroidetes bacterium
OTU890	6	0	0	7	0	2	0	2	1	0	0	0	3	0	d__Bacteria;p__Cyanobacteria;c__Vampirivibrionia;o__Gastranaerophilales;f__norank;g__norank;s__uncultured bacterium
OTU891	0	0	0	0	0	0	1	0	0	0	1	0	0	19	d__Bacteria;p__Proteobacteria;c__Gammaproteobacteria;o__Pseudomonadales;f__Moraxellaceae;g__Cavicella
OTU892	5	0	11	0	0	0	0	0	0	0	2	0	1	2	d__Bacteria;p__Fibrobacterota;c__Fibrobacteria;o__Fibrobacterales;f__Fibrobacteraceae;g__Fibrobacter
OTU893	0	0	0	0	0	0	0	0	13	0	0	0	8	0	d__Bacteria;p__Firmicutes;c__Clostridia;o__Oscillospirales;f__Butyricicoccaceae;g__UCG-009;s__uncultured bacterium
OTU894	0	0	0	0	0	0	0	0	0	0	0	21	0	0	d__Bacteria;p__Firmicutes;c__Clostridia;o__Monoglobales;f__Monoglobaceae;g__Monoglobus;s__uncultured bacterium
OTU895	1	0	0	0	0	1	0	0	3	1	9	0	0	6	d__Bacteria;p__Firmicutes;c__Clostridia;o__Oscillospirales;f__UCG-010;g__norank;s__uncultured bacterium
OTU896	0	0	0	0	1	0	0	0	0	3	0	16	0	1	d__Bacteria;p__Firmicutes;c__Clostridia;o__Lachnospirales;f__Lachnospiraceae;g__Lachnospiraceae NK3A20 group;s__uncultured rumen bacterium
OTU897	0	0	0	0	0	0	0	0	0	0	0	0	21	0	d__Bacteria;p__Firmicutes;c__Clostridia;o__Lachnospirales;f__Lachnospiraceae;g__Acetitomaculum;s__uncultured bacterium
OTU898	4	0	0	9	0	3	2	0	0	2	1	0	0	0	d__Bacteria;p__Firmicutes;c__Clostridia;o__Christensenellales;f__Christensenellaceae;g__Christensenellaceae R-7 group;s__uncultured bacterium
OTU899	0	0	3	0	0	2	6	0	1	0	0	0	6	3	d__Bacteria;p__WPS-2;c__norank;o__norank;f__norank;g__norank;s__uncultured bacterium
OTU900	0	0	0	19	0	0	0	0	0	0	0	2	0	0	d__Bacteria;p__Firmicutes;c__Bacilli;o__Bacillales;f__Bacillaceae;g__Bacillus
OTU901	0	0	0	0	0	5	0	0	0	0	7	1	8	0	d__Bacteria;p__Firmicutes;c__Clostridia;o__Clostridia vadinBB60 group;f__norank;g__norank;s__uncultured bacterium
OTU902	0	0	0	0	16	5	0	0	0	0	0	0	0	0	d__Bacteria;p__Firmicutes;c__Clostridia;o__Lachnospirales;f__Lachnospiraceae;g__Syntrophococcus;s__uncultured bacterium
OTU903	0	0	2	5	0	4	0	0	5	0	1	0	0	4	d__Bacteria;p__Firmicutes;c__Bacilli;o__RF39;f__norank;g__norank;s__uncultured bacterium
OTU904	0	0	0	0	0	0	0	0	0	0	0	21	0	0	d__Bacteria;p__Deinococcota;c__Deinococci;o__Thermales;f__Thermaceae;g__Meiothermus
OTU905	0	0	0	0	0	0	0	0	0	0	0	21	0	0	d__Bacteria;p__Chloroflexi;c__Anaerolineae;o__RBG-13-54-9;f__norank;g__norank;s__uncultured bacterium
OTU906	0	0	0	0	0	0	0	0	0	0	0	20	0	0	Unclassified
OTU907	3	0	0	11	0	0	0	0	0	2	3	0	0	1	d__Bacteria;p__Firmicutes;c__Clostridia;o__Christensenellales;f__Christensenellaceae;g__Christensenellaceae R-7 group;s__uncultured bacterium
OTU908	0	0	0	0	0	14	3	0	0	0	0	0	3	0	d__Bacteria;p__Firmicutes;c__Clostridia;o__Oscillospirales;f__Ruminococcaceae;g__uncultured;s__uncultured bacterium
OTU909	0	0	0	0	0	0	0	1	0	0	19	0	0	0	d__Bacteria;p__Firmicutes;c__Clostridia;o__Oscillospirales;f__UCG-010;g__norank;s__uncultured bacterium
OTU910	4	0	3	1	2	0	0	0	1	2	3	0	4	0	d__Bacteria;p__Actinobacteriota;c__Actinobacteria;o__Micrococcales;f__Micrococcaceae;g__Rothia
OTU911	3	0	0	5	0	0	0	0	0	2	2	0	1	7	Unclassified
OTU912	0	0	9	0	7	0	0	0	0	2	1	0	1	0	d__Bacteria;p__Firmicutes;c__Clostridia;o__Oscillospirales;f__Oscillospiraceae;g__uncultured;s__uncultured bacterium
OTU913	0	3	1	2	3	2	0	0	2	0	1	0	1	5	Unclassified
OTU914	4	0	1	0	1	1	1	1	1	1	1	0	2	6	d__Bacteria;p__Firmicutes;c__Clostridia;o__Lachnospirales;f__Lachnospiraceae;g__Acetitomaculum;s__uncultured bacterium
OTU915	4	0	2	0	1	0	1	9	0	0	0	0	1	2	d__Bacteria;p__Proteobacteria;c__Alphaproteobacteria;o__Sphingomonadales;f__Sphingomonadaceae;g__Sphingomonas
OTU916	5	0	0	0	3	0	0	2	0	0	0	0	6	4	d__Bacteria;p__Actinobacteriota;c__Coriobacteriia;o__Coriobacteriales;f__Eggerthellaceae;g__Paraeggerthella
OTU917	0	0	20	0	0	0	0	0	0	0	0	0	0	0	d__Bacteria;p__Proteobacteria;c__Alphaproteobacteria;o__Rhodobacterales;f__Rhodobacteraceae;g__Amaricoccus
OTU918	0	0	0	0	0	0	0	3	3	0	0	3	11	0	d__Bacteria;p__Bacteroidota;c__Bacteroidia;o__Bacteroidales;f__Muribaculaceae;g__norank;s__uncultured bacterium
OTU919	2	0	0	0	0	0	1	5	0	0	0	0	5	7	d__Bacteria;p__Acidobacteriota;c__Acidobacteriae;o__Solibacterales;f__Solibacteraceae;g__Candidatus Solibacter;s__uncultured bacterium
OTU920	0	0	3	0	0	0	0	0	0	0	3	7	0	7	d__Bacteria;p__Firmicutes;c__Clostridia;o__Lachnospirales;f__Lachnospiraceae;g__Lachnospiraceae NK3A20 group;s__uncultured rumen bacterium
OTU921	0	6	1	0	0	0	10	0	0	0	0	3	0	0	d__Bacteria;p__Proteobacteria;c__Gammaproteobacteria;o__Pseudomonadales;f__Moraxellaceae;g__Acinetobacter
OTU922	1	0	0	1	0	0	0	0	0	3	0	9	5	1	d__Bacteria;p__Actinobacteriota;c__Actinobacteria;o__Actinomycetales;f__Actinomycetaceae;g__Actinomyces;s__Actinomyces sp. Chiba101
OTU923	0	0	0	0	0	0	0	0	0	0	0	20	0	0	d__Bacteria;p__Firmicutes;c__Clostridia;o__Peptostreptococcales-Tissierellales;f__Family XI;g__Anaerococcus;s__uncultured bacterium
OTU924	0	0	0	2	2	1	0	3	1	1	0	3	1	6	d__Bacteria;p__Firmicutes;c__Clostridia;o__Monoglobales;f__Monoglobaceae;g__Monoglobus;s__uncultured bacterium
OTU925	20	0	0	0	0	0	0	0	0	0	0	0	0	0	d__Bacteria;p__Firmicutes;c__Bacilli;o__Bacillales;f__Bacillaceae;g__Bacillus
OTU926	4	0	0	1	1	2	0	0	5	7	0	0	0	0	d__Bacteria;p__Firmicutes;c__Bacilli;o__RF39;f__norank;g__norank;s__uncultured bacterium
OTU927	0	0	2	0	0	0	0	0	0	0	0	18	0	0	d__Bacteria;p__Firmicutes;c__Bacilli;o__Bacillales;f__Bacillaceae;g__Bacillus;s__Bacillus cohnii
OTU928	0	0	0	0	0	0	20	0	0	0	0	0	0	0	d__Bacteria;p__Firmicutes;c__Clostridia;o__Clostridiales;f__Clostridiaceae;g__Clostridium sensu stricto 3;s__Clostridium amylolyticum
OTU929	0	0	1	0	0	0	0	1	0	0	0	18	0	0	d__Bacteria;p__Proteobacteria;c__Gammaproteobacteria;o__Burkholderiales;f__Comamonadaceae;g__Hydrogenophaga;s__Comamonadaceae bacterium A1
OTU930	0	0	0	0	1	1	1	3	0	0	0	13	0	0	d__Bacteria;p__Firmicutes;c__Clostridia;o__Christensenellales;f__Christensenellaceae;g__Christensenellaceae R-7 group;s__uncultured bacterium
OTU931	7	0	0	6	1	0	0	0	0	0	1	0	0	4	d__Bacteria;p__Synergistota;c__Synergistia;o__Synergistales;f__Synergistaceae;g__Pyramidobacter;s__uncultured Pyramidobacter sp.
OTU932	1	0	0	0	0	0	0	0	1	0	0	17	0	0	d__Bacteria;p__Firmicutes;c__Clostridia;o__Lachnospirales;f__Lachnospiraceae;g__Roseburia
OTU933	0	0	0	0	0	0	0	0	0	0	0	19	0	0	d__Bacteria;p__Acidobacteriota;c__Acidobacteriae;o__Acidobacteriales;f__uncultured;g__norank;s__uncultured bacterium
OTU934	12	0	0	3	0	0	0	0	1	0	2	0	0	1	d__Bacteria;p__Firmicutes;c__Clostridia;o__Peptostreptococcales-Tissierellales;f__Anaerovoracaceae;g__[Eubacterium] saphenum group;s__uncultured bacterium
OTU935	0	0	0	0	0	0	0	0	1	0	0	18	0	0	d__Bacteria;p__Firmicutes;c__Clostridia;o__Oscillospirales;f__Ruminococcaceae;g__uncultured;s__uncultured bacterium
OTU936	0	0	0	0	0	0	0	0	0	0	0	19	0	0	d__Bacteria;p__Firmicutes;c__Bacilli;o__RF39;f__norank;g__norank;s__uncultured bacterium
OTU937	0	0	0	0	0	0	0	19	0	0	0	0	0	0	Unclassified
OTU938	0	0	1	0	5	1	6	1	3	1	1	0	0	0	d__Bacteria;p__Firmicutes;c__Clostridia;o__Oscillospirales;f__Ruminococcaceae;g__uncultured;s__uncultured organism
OTU939	0	0	4	0	1	2	9	0	0	0	0	3	0	0	d__Bacteria;p__Firmicutes;c__Clostridia;o__Peptostreptococcales-Tissierellales;f__Anaerovoracaceae;g__Family XIII AD3011 group;s__uncultured bacterium
OTU940	0	0	2	0	0	0	0	0	0	0	0	17	0	0	d__Bacteria;p__Bacteroidota;c__Bacteroidia;o__Bacteroidales;f__Rikenellaceae;g__Alistipes;s__uncultured bacterium
OTU941	0	0	5	0	1	0	2	0	0	2	2	0	1	6	d__Bacteria;p__Firmicutes;c__Bacilli;o__Erysipelotrichales;f__Erysipelatoclostridiaceae;g__UCG-004;s__uncultured bacterium
OTU942	0	0	0	0	0	0	0	6	0	0	0	0	7	6	d__Bacteria;p__Chloroflexi;c__Anaerolineae;o__RBG-13-54-9;f__norank;g__norank;s__uncultured bacterium
OTU943	1	0	0	18	0	0	0	0	0	0	0	0	0	0	d__Bacteria;p__Bacteroidota;c__Bacteroidia;o__Chitinophagales;f__Chitinophagaceae;g__Sediminibacterium
OTU944	2	0	1	1	0	0	0	4	0	0	8	0	0	3	d__Bacteria;p__Firmicutes;c__Clostridia;o__Oscillospirales;f__Ruminococcaceae;g__[Eubacterium] siraeum group;s__uncultured bacterium
OTU945	3	0	0	5	0	0	0	4	1	0	0	1	5	0	d__Bacteria;p__Firmicutes;c__Clostridia;o__Lachnospirales;f__Lachnospiraceae;g__uncultured;s__uncultured bacterium
OTU946	0	0	1	0	1	1	7	2	0	3	0	0	4	0	d__Bacteria;p__Firmicutes;c__Bacilli;o__Erysipelotrichales;f__Erysipelatoclostridiaceae;g__UCG-004;s__uncultured bacterium
OTU947	0	0	4	0	0	0	0	0	0	0	0	5	0	10	d__Bacteria;p__Firmicutes;c__Bacilli;o__Bacillales;f__Bacillaceae;g__Bacillus;s__Bacillus thermolactis
OTU948	0	0	0	0	0	0	9	0	0	0	0	9	1	0	d__Bacteria;p__Bacteroidota;c__Bacteroidia;o__Bacteroidales;f__Bacteroidales RF16 group;g__norank;s__uncultured bacterium
OTU949	0	0	0	0	0	0	0	0	0	0	0	19	0	0	d__Bacteria;p__Proteobacteria;c__Gammaproteobacteria;o__Methylococcales;f__Methylomonadaceae;g__Methylomonas;s__uncultured bacterium
OTU950	0	0	6	0	0	0	0	0	0	0	0	12	1	0	d__Bacteria;p__Firmicutes;c__Clostridia;o__Lachnospirales;f__Lachnospiraceae;g__Anaerostipes;s__uncultured bacterium
OTU951	0	0	0	0	0	0	0	0	0	0	0	19	0	0	d__Bacteria;p__Fibrobacterota;c__Chitinivibrionia;o__uncultured;f__norank;g__norank;s__uncultured bacterium
OTU952	0	0	0	17	0	0	0	0	0	0	0	0	0	1	d__Bacteria;p__Proteobacteria;c__Alphaproteobacteria;o__Rhizobiales;f__Rhizobiaceae;g__Ochrobactrum
OTU953	0	0	9	0	0	0	8	0	0	1	0	0	0	0	d__Bacteria;p__Firmicutes;c__Clostridia;o__Clostridia vadinBB60 group;f__norank;g__norank;s__uncultured bacterium
OTU954	0	0	0	0	0	0	0	0	0	0	0	18	0	0	d__Bacteria;p__Acidobacteriota;c__Vicinamibacteria;o__Vicinamibacterales;f__uncultured;g__norank;s__uncultured bacterium
OTU955	4	0	2	0	4	0	0	0	1	3	0	0	2	2	d__Bacteria;p__Firmicutes;c__Clostridia;o__Oscillospirales;f__Hungateiclostridiaceae;g__Hydrogenoanaerobacterium
OTU956	2	0	0	0	0	0	11	0	1	1	0	0	1	2	d__Bacteria;p__Firmicutes;c__Clostridia;o__Oscillospirales;f__uncultured;g__norank;s__uncultured rumen bacterium
OTU957	0	0	0	0	0	0	0	0	1	0	0	17	0	0	d__Bacteria;p__Firmicutes;c__Clostridia;o__Lachnospirales;f__Lachnospiraceae;g__Lachnospiraceae NK4A136 group;s__uncultured bacterium
OTU958	0	0	0	16	0	0	0	0	0	0	0	0	2	0	d__Bacteria;p__Chloroflexi;c__KD4-96;o__norank;f__norank;g__norank;s__uncultured bacterium
OTU959	0	0	0	0	0	0	0	9	0	0	0	9	0	0	d__Bacteria;p__Proteobacteria;c__Gammaproteobacteria;o__Burkholderiales;f__Rhodocyclaceae;g__Dechloromonas;s__uncultured bacterium
OTU960	0	0	3	0	0	0	0	3	0	0	0	12	0	0	d__Bacteria;p__Proteobacteria;c__Gammaproteobacteria;o__Xanthomonadales;f__Xanthomonadaceae;g__Luteimonas;s__Luteimonas sp.
OTU961	15	0	0	0	0	0	0	0	0	0	0	0	1	2	d__Bacteria;p__Gemmatimonadota;c__Gemmatimonadetes;o__Gemmatimonadales;f__Gemmatimonadaceae;g__uncultured;s__uncultured bacterium
OTU962	4	0	1	1	0	0	0	5	1	0	2	0	0	4	d__Bacteria;p__Firmicutes;c__Clostridia;o__Oscillospirales;f__UCG-010;g__norank;s__uncultured bacterium
OTU963	0	0	0	0	0	0	0	2	0	0	2	8	6	0	d__Bacteria;p__Firmicutes;c__Clostridia;o__Lachnospirales;f__Lachnospiraceae;g__Lachnospiraceae AC2044 group;s__uncultured bacterium
OTU964	0	0	0	0	0	0	0	0	0	0	0	18	0	0	d__Bacteria;p__Chloroflexi;c__Ktedonobacteria;o__C0119;f__norank;g__norank;s__uncultured bacterium
OTU965	0	1	0	8	0	0	0	0	0	0	0	9	0	0	d__Bacteria;p__Proteobacteria;c__Alphaproteobacteria;o__Rhizobiales;f__Beijerinckiaceae;g__Methylobacterium-Methylorubrum;s__uncultured bacterium
OTU966	6	0	0	1	0	0	0	0	0	0	1	0	0	10	d__Bacteria;p__Bacteroidota;c__Bacteroidia;o__Bacteroidales;f__Prevotellaceae;g__Prevotellaceae NK3B31 group;s__uncultured bacterium
OTU967	4	0	0	0	0	0	0	14	0	0	0	0	0	0	d__Bacteria;p__Actinobacteriota;c__Thermoleophilia;o__Gaiellales;f__Gaiellaceae;g__Gaiella
OTU968	0	0	8	0	0	0	0	0	0	0	0	10	0	0	d__Bacteria;p__Firmicutes;c__Clostridia;o__Oscillospirales;f__Oscillospiraceae;g__UCG-005;s__uncultured bacterium
OTU969	0	0	2	1	1	0	4	0	4	2	0	1	1	1	d__Bacteria;p__Acidobacteriota;c__Acidobacteriae;o__Bryobacterales;f__Bryobacteraceae;g__Bryobacter;s__uncultured Acidobacteria bacterium
OTU970	1	0	0	1	0	0	0	0	0	0	0	14	1	0	d__Bacteria;p__Acidobacteriota;c__Vicinamibacteria;o__Subgroup 17;f__norank;g__norank;s__uncultured bacterium
OTU971	0	0	0	17	0	0	0	0	0	0	0	0	0	0	d__Bacteria;p__Actinobacteriota;c__Acidimicrobiia;o__Microtrichales;f__uncultured;g__norank
OTU972	8	0	0	2	0	0	3	0	0	0	2	0	0	2	d__Bacteria;p__Bacteroidota;c__Bacteroidia;o__Bacteroidales;f__Bacteroidaceae;g__Bacteroides;s__uncultured bacterium
OTU973	0	0	0	0	0	0	0	0	0	0	0	17	0	0	d__Bacteria;p__Firmicutes;c__Clostridia;o__Oscillospirales;f__Ruminococcaceae;g__Candidatus Soleaferrea
OTU974	4	0	5	0	0	0	1	0	1	0	1	0	1	4	d__Bacteria;p__Firmicutes;c__Clostridia;o__Oscillospirales;f__Oscillospiraceae;g__uncultured
OTU975	0	0	5	2	0	0	0	9	0	0	1	0	0	0	d__Bacteria;p__Proteobacteria;c__Gammaproteobacteria;o__Enterobacterales;f__Enterobacteriaceae;g__Raoultella
OTU976	0	0	17	0	0	0	0	0	0	0	0	0	0	0	d__Bacteria;p__Campylobacterota;c__Campylobacteria;o__Campylobacterales;f__Helicobacteraceae;g__Helicobacter
OTU977	0	0	1	0	0	0	0	0	0	0	0	15	1	0	d__Bacteria;p__Actinobacteriota;c__Actinobacteria;o__Micrococcales;f__Dermabacteraceae;g__Brachybacterium
OTU978	1	0	0	0	0	0	0	0	0	0	0	16	0	0	d__Bacteria;p__Actinobacteriota;c__Acidimicrobiia;o__Microtrichales;f__Ilumatobacteraceae;g__Ilumatobacter;s__uncultured bacterium
OTU979	3	0	0	0	0	0	0	6	6	0	0	0	0	2	d__Bacteria;p__Proteobacteria;c__Gammaproteobacteria;o__Steroidobacterales;f__Steroidobacteraceae;g__Steroidobacter
OTU980	0	0	0	7	1	0	0	0	5	1	0	0	2	1	d__Bacteria;p__Firmicutes;c__Clostridia;o__Christensenellales;f__Christensenellaceae;g__Christensenellaceae R-7 group;s__uncultured bacterium
OTU981	0	0	0	0	0	0	0	0	0	0	0	16	0	1	d__Bacteria;p__Proteobacteria;c__Gammaproteobacteria;o__Burkholderiales;f__Burkholderiaceae;g__Burkholderia-Caballeronia-Paraburkholderia
OTU982	1	0	1	4	0	0	1	3	0	1	2	3	0	1	d__Bacteria;p__Firmicutes;c__Clostridia;o__Christensenellales;f__Christensenellaceae;g__Christensenellaceae R-7 group;s__uncultured bacterium
OTU983	0	0	0	0	0	0	0	0	0	0	0	17	0	0	d__Bacteria;p__Proteobacteria;c__Gammaproteobacteria;o__Competibacterales;f__Competibacteraceae;g__Candidatus Competibacter;s__uncultured bacterium
OTU984	0	0	0	0	0	14	0	0	2	1	0	0	0	0	d__Bacteria;p__Bacteroidota;c__Bacteroidia;o__Bacteroidales;f__Bacteroidaceae;g__Bacteroides;s__uncultured bacterium
OTU985	0	0	0	0	0	0	0	0	0	0	0	17	0	0	d__Bacteria;p__Planctomycetota;c__Phycisphaerae;o__CCM11a;f__norank;g__norank;s__uncultured Planctomycetia bacterium
OTU986	0	2	7	0	3	1	0	0	1	0	1	0	1	1	d__Bacteria;p__Acidobacteriota;c__Acidobacteriae;o__Bryobacterales;f__Bryobacteraceae;g__Bryobacter;s__uncultured Acidobacteria bacterium
OTU987	0	0	0	0	0	0	0	0	0	0	0	17	0	0	d__Bacteria;p__Firmicutes;c__Clostridia;o__Oscillospirales;f__[Eubacterium] coprostanoligenes group;g__norank;s__uncultured bacterium
OTU988	0	0	0	17	0	0	0	0	0	0	0	0	0	0	d__Bacteria;p__Proteobacteria;c__Gammaproteobacteria;o__Burkholderiales;f__Nitrosomonadaceae;g__Nitrosomonas;s__uncultured bacterium
OTU989	0	0	0	0	0	0	0	0	0	0	0	17	0	0	d__Bacteria;p__Bacteroidota;c__Bacteroidia;o__Flavobacteriales;f__Flavobacteriaceae;g__Myroides;s__Myroides odoratimimus CCUG 3837
OTU990	0	0	0	0	0	0	0	17	0	0	0	0	0	0	d__Bacteria;p__Cyanobacteria;c__Vampirivibrionia;o__Gastranaerophilales;f__norank;g__norank;s__uncultured rumen bacterium
OTU991	0	0	0	0	0	0	0	0	0	0	0	16	0	0	d__Bacteria;p__Proteobacteria;c__Gammaproteobacteria;o__Pseudomonadales;f__Spongiibacteraceae;g__BD1-7 clade;s__uncultured bacterium
OTU992	0	0	0	0	1	0	0	0	0	0	2	13	0	0	d__Bacteria;p__Bacteroidota;c__Bacteroidia;o__Flavobacteriales;f__Weeksellaceae;g__Chryseobacterium
OTU993	0	0	0	16	0	0	0	0	0	0	0	0	0	0	d__Bacteria;p__Firmicutes;c__Clostridia;o__Lachnospirales;f__Lachnospiraceae;g__Lachnospiraceae NK4A136 group;s__uncultured bacterium
OTU994	0	0	16	0	0	0	0	0	0	0	0	0	0	0	d__Bacteria;p__Proteobacteria;c__Gammaproteobacteria;o__Burkholderiales;f__Sutterellaceae;g__Parasutterella;s__Burkholderiales bacterium YL45
OTU995	0	0	1	1	0	2	0	0	0	12	0	0	0	0	d__Bacteria;p__Firmicutes;c__Bacilli;o__RF39;f__norank;g__norank;s__uncultured bacterium
OTU996	0	0	0	0	11	0	0	0	0	0	5	0	0	0	Unclassified
OTU997	0	0	12	0	0	0	0	1	0	0	0	3	0	0	d__Bacteria;p__Proteobacteria;c__Gammaproteobacteria;o__Enterobacterales;f__Alteromonadaceae;g__Rheinheimera;s__Pararheinheimera texasensis
OTU998	10	0	0	0	0	0	0	0	0	0	6	0	0	0	d__Bacteria;p__Campylobacterota;c__Campylobacteria;o__Campylobacterales;f__Campylobacteraceae;g__Campylobacter;s__Campylobacter jejuni
OTU999	0	0	16	0	0	0	0	0	0	0	0	0	0	0	d__Bacteria;p__Proteobacteria;c__Alphaproteobacteria;o__Rhizobiales;f__Beijerinckiaceae;g__Bosea
OTU1000	0	0	0	0	0	9	1	0	3	0	1	0	2	0	d__Bacteria;p__Firmicutes;c__Clostridia;o__Clostridia UCG-014;f__norank;g__norank;s__uncultured bacterium
OTU1001	0	0	0	0	0	0	0	3	1	4	0	1	4	3	d__Bacteria;p__Firmicutes;c__Bacilli;o__Izemoplasmatales;f__norank;g__norank
OTU1002	0	16	0	0	0	0	0	0	0	0	0	0	0	0	d__Bacteria;p__Chloroflexi;c__Anaerolineae;o__RBG-13-54-9;f__norank;g__norank;s__uncultured bacterium
OTU1003	3	0	0	1	0	1	0	0	0	6	4	0	1	0	d__Bacteria;p__Desulfobacterota;c__Desulfovibrionia;o__Desulfovibrionales;f__Desulfovibrionaceae;g__Mailhella
OTU1004	0	0	10	0	0	0	0	3	0	0	1	0	2	0	d__Bacteria;p__Firmicutes;c__Clostridia;o__Lachnospirales;f__Lachnospiraceae;g__Lachnospiraceae UCG-008;s__uncultured bacterium
OTU1005	0	1	6	3	0	0	0	0	0	0	0	5	0	1	d__Bacteria;p__Proteobacteria;c__Alphaproteobacteria;o__Rhizobiales;f__Beijerinckiaceae;g__Methylobacterium-Methylorubrum
OTU1006	0	0	0	0	0	0	0	1	0	0	0	15	0	0	d__Bacteria;p__Firmicutes;c__Bacilli;o__Bacillales;f__Planococcaceae;g__Planococcus
OTU1007	0	0	1	15	0	0	0	0	0	0	0	0	0	0	d__Bacteria;p__Bacteroidota;c__Bacteroidia;o__Flavobacteriales;f__Flavobacteriaceae;g__Flavobacterium
OTU1008	0	0	0	1	0	0	11	0	0	3	0	0	0	0	d__Bacteria;p__Firmicutes;c__Clostridia;o__Oscillospirales;f__Ruminococcaceae;g__uncultured;s__uncultured bacterium
OTU1009	0	0	0	0	0	0	0	15	0	0	0	0	0	0	d__Bacteria;p__Firmicutes;c__Clostridia;o__Lachnospirales;f__Lachnospiraceae;g__Acetitomaculum;s__uncultured bacterium
OTU1010	0	1	0	0	0	0	0	0	0	0	0	14	0	0	d__Bacteria;p__Proteobacteria;c__Alphaproteobacteria;o__Sphingomonadales;f__Sphingomonadaceae;g__Sphingopyxis
OTU1011	0	0	2	0	0	5	0	0	1	0	0	7	0	0	d__Bacteria;p__Firmicutes;c__Bacilli;o__RF39;f__norank;g__norank;s__uncultured bacterium
OTU1012	0	0	1	4	1	0	0	1	0	1	2	2	0	3	d__Bacteria;p__Firmicutes;c__Clostridia;o__Oscillospirales;f__Oscillospiraceae;g__uncultured;s__uncultured bacterium
OTU1013	1	0	13	0	0	0	0	0	1	0	0	0	0	0	d__Bacteria;p__Firmicutes;c__Bacilli;o__Bacillales;f__Bacillaceae;g__Ureibacillus;s__Ureibacillus thermosphaericus
OTU1014	2	0	12	0	0	0	0	0	0	0	0	0	1	0	d__Bacteria;p__Proteobacteria;c__Gammaproteobacteria;o__Xanthomonadales;f__Xanthomonadaceae;g__Thermomonas;s__uncultured bacterium
OTU1015	0	0	0	0	2	1	0	0	0	0	0	1	6	5	d__Bacteria;p__Acidobacteriota;c__Acidobacteriae;o__Solibacterales;f__Solibacteraceae;g__Candidatus Solibacter
OTU1016	0	0	0	0	0	0	0	0	0	1	0	0	0	14	d__Bacteria;p__Firmicutes;c__Clostridia;o__Christensenellales;f__Christensenellaceae;g__Christensenellaceae R-7 group;s__uncultured bacterium
OTU1017	0	0	0	0	0	0	0	10	0	0	0	0	0	5	d__Bacteria;p__Firmicutes;c__Clostridia;o__Oscillospirales;f__UCG-010;g__norank;s__uncultured bacterium
OTU1018	0	0	1	0	0	0	0	0	0	0	0	14	0	0	d__Bacteria;p__Proteobacteria;c__Alphaproteobacteria;o__Rhizobiales;f__Devosiaceae;g__Devosia
OTU1019	0	4	0	11	0	0	0	0	0	0	0	0	0	0	d__Bacteria;p__Bacteroidota;c__Bacteroidia;o__Flavobacteriales;f__Weeksellaceae;g__Cloacibacterium;s__uncultured bacterium
OTU1020	0	0	0	15	0	0	0	0	0	0	0	0	0	0	Unclassified
OTU1021	0	1	0	0	0	0	1	0	0	0	0	13	0	0	d__Bacteria;p__Actinobacteriota;c__Actinobacteria;o__Propionibacteriales;f__Nocardioidaceae;g__Nocardioides
OTU1022	1	0	0	1	3	1	0	0	0	1	5	0	1	2	d__Bacteria;p__Proteobacteria;c__Gammaproteobacteria;o__Burkholderiales;f__Sutterellaceae;g__Sutterella
OTU1023	0	0	0	0	0	0	0	0	0	0	0	15	0	0	d__Bacteria;p__Desulfobacterota;c__Desulfuromonadia;o__Desulfuromonadales;f__Geothermobacteraceae;g__Geothermobacter
OTU1024	0	0	0	0	0	0	0	0	0	0	0	15	0	0	d__Bacteria;p__Desulfobacterota;c__Desulfobacteria;o__Desulfobacterales;f__Desulfosarcinaceae;g__Sva0081 sediment group;s__uncultured bacterium
OTU1025	0	0	15	0	0	0	0	0	0	0	0	0	0	0	d__Bacteria;p__Bacteroidota;c__Bacteroidia;o__Flavobacteriales;f__Flavobacteriaceae;g__Flavobacterium;s__Flavobacterium psychrophilum
OTU1026	0	0	0	0	0	0	0	8	0	2	1	1	1	2	d__Bacteria;p__Firmicutes;c__Bacilli;o__Erysipelotrichales;f__Erysipelatoclostridiaceae;g__UCG-004;s__uncultured bacterium
OTU1027	0	0	0	1	2	1	0	0	1	0	0	0	4	5	d__Bacteria;p__Actinobacteriota;c__Coriobacteriia;o__Coriobacteriales;f__uncultured;g__norank;s__uncultured bacterium
OTU1028	0	0	0	0	0	0	0	2	0	0	1	0	10	1	d__Bacteria;p__Firmicutes;c__Clostridia;o__Clostridia UCG-014;f__norank;g__norank;s__uncultured bacterium
OTU1029	1	0	0	1	0	0	0	5	3	2	1	0	0	1	d__Bacteria;p__Firmicutes;c__Clostridia;o__Christensenellales;f__Christensenellaceae;g__Christensenellaceae R-7 group;s__uncultured bacterium
OTU1030	0	1	0	0	0	0	0	1	0	0	0	0	0	12	d__Bacteria;p__Proteobacteria;c__Gammaproteobacteria;o__Burkholderiales;f__Nitrosomonadaceae;g__MND1;s__uncultured bacterium
OTU1031	0	0	0	8	0	0	0	1	2	0	0	0	3	0	d__Bacteria;p__Firmicutes;c__Clostridia;o__Monoglobales;f__Monoglobaceae;g__Monoglobus;s__uncultured rumen bacterium
OTU1032	1	0	0	0	0	0	0	2	1	0	1	4	4	1	d__Bacteria;p__Firmicutes;c__Clostridia;o__Clostridia vadinBB60 group;f__norank;g__norank;s__uncultured bacterium
OTU1033	0	0	0	14	0	0	0	0	0	0	0	0	0	0	d__Bacteria;p__Campylobacterota;c__Campylobacteria;o__Campylobacterales;f__Sulfurimonadaceae;g__Sulfurimonas;s__uncultured bacterium
OTU1034	7	0	0	0	0	0	0	0	2	2	0	0	0	3	d__Bacteria;p__Firmicutes;c__Clostridia;o__Oscillospirales;f__Ruminococcaceae;g__uncultured;s__uncultured bacterium
OTU1035	3	0	0	0	0	0	0	0	0	0	0	1	5	5	d__Bacteria;p__Nitrospirota;c__Nitrospiria;o__Nitrospirales;f__Nitrospiraceae;g__Nitrospira;s__uncultured bacterium
OTU1036	0	0	0	0	0	0	0	0	0	0	0	14	0	0	d__Bacteria;p__Chloroflexi;c__Anaerolineae;o__Anaerolineales;f__Anaerolineaceae;g__uncultured;s__uncultured bacterium
OTU1037	0	0	14	0	0	0	0	0	0	0	0	0	0	0	d__Bacteria;p__Actinobacteriota;c__Actinobacteria;o__Micrococcales
OTU1038	0	1	3	2	0	0	3	0	1	0	1	3	0	0	d__Bacteria;p__Proteobacteria;c__Alphaproteobacteria;o__Caulobacterales;f__Caulobacteraceae;g__uncultured;s__uncultured bacterium
OTU1039	0	0	0	0	0	1	11	1	0	0	1	0	0	0	d__Bacteria;p__Firmicutes;c__Clostridia;o__Oscillospirales
OTU1040	0	0	0	0	0	0	0	10	0	0	0	1	0	3	d__Bacteria;p__Proteobacteria;c__Gammaproteobacteria;o__Ectothiorhodospirales;f__Thioalkalispiraceae;g__Thioalkalispira-Sulfurivermis;s__uncultured bacterium
OTU1041	2	0	0	3	2	3	0	3	0	0	0	0	1	0	d__Bacteria;p__Firmicutes;c__Clostridia;o__Oscillospirales;f__Ruminococcaceae;g__Incertae Sedis
OTU1042	0	0	0	0	3	1	0	5	2	0	0	0	3	0	d__Bacteria;p__Firmicutes;c__Clostridia;o__Oscillospirales;f__Ruminococcaceae;g__uncultured;s__uncultured bacterium
OTU1043	0	0	0	14	0	0	0	0	0	0	0	0	0	0	d__Bacteria;p__Elusimicrobiota;c__Elusimicrobia;o__MVP-88;f__norank;g__norank;s__uncultured bacterium
OTU1044	0	0	1	1	0	0	0	0	5	7	0	0	0	0	d__Bacteria;p__Proteobacteria;c__Gammaproteobacteria;o__Enterobacterales;f__Pasteurellaceae;g__Pasteurella;s__[Pasteurella] aerogenes
OTU1045	0	14	0	0	0	0	0	0	0	0	0	0	0	0	d__Bacteria;p__Nitrospirota;c__Thermodesulfovibrionia;o__uncultured;f__norank;g__norank;s__uncultured bacterium
OTU1046	0	0	0	0	0	0	0	0	0	0	0	14	0	0	d__Bacteria;p__Firmicutes;c__Clostridia;o__Oscillospirales;f__UCG-010;g__norank;s__uncultured bacterium
OTU1047	0	0	0	0	0	0	0	0	13	0	0	1	0	0	d__Bacteria;p__Firmicutes;c__Bacilli;o__RF39;f__norank;g__norank;s__uncultured bacterium
OTU1048	0	0	0	0	0	0	0	5	0	0	0	9	0	0	d__Bacteria;p__Nitrospirota;c__Thermodesulfovibrionia;o__uncultured;f__norank;g__norank;s__uncultured prokaryote
OTU1049	0	0	6	0	0	0	0	0	0	0	0	8	0	0	d__Bacteria;p__Bacteroidota;c__Bacteroidia;o__Bacteroidales;f__Bacteroidaceae;g__Bacteroides;s__uncultured organism
OTU1050	0	0	0	0	0	0	0	3	0	0	0	11	0	0	d__Bacteria;p__Proteobacteria;c__Gammaproteobacteria;o__Burkholderiales;f__Comamonadaceae;g__Comamonas;s__Comamonas aquatica
OTU1051	1	0	0	0	2	9	0	0	2	0	0	0	0	0	d__Bacteria;p__Firmicutes;c__Bacilli;o__RF39;f__norank;g__norank;s__uncultured bacterium
OTU1052	0	0	0	0	0	0	0	1	1	0	1	0	0	11	d__Bacteria;p__Firmicutes;c__Clostridia;o__Oscillospirales;f__Ruminococcaceae;g__uncultured;s__uncultured bacterium
OTU1053	4	0	0	1	0	0	0	0	0	5	0	0	0	4	d__Bacteria;p__Desulfobacterota;c__Desulfovibrionia;o__Desulfovibrionales;f__Desulfovibrionaceae;g__uncultured;s__uncultured bacterium
OTU1054	0	0	0	0	0	1	0	0	1	8	0	4	0	0	d__Bacteria;p__Bacteroidota;c__Bacteroidia;o__Bacteroidales;f__Muribaculaceae;g__norank;s__uncultured bacterium
OTU1055	3	0	0	0	0	0	0	8	0	0	0	0	0	3	d__Bacteria;p__Proteobacteria;c__Gammaproteobacteria;o__Burkholderiales;f__Nitrosomonadaceae;g__MND1;s__uncultured bacterium
OTU1056	0	0	0	0	9	5	0	0	0	0	0	0	0	0	d__Bacteria;p__Actinobacteriota;c__Coriobacteriia;o__Coriobacteriales;f__uncultured;g__norank;s__uncultured bacterium
OTU1057	0	0	0	12	0	0	0	1	0	0	0	1	0	0	d__Bacteria;p__Verrucomicrobiota;c__Verrucomicrobiae;o__Chthoniobacterales;f__Terrimicrobiaceae;g__Terrimicrobium;s__uncultured bacterium
OTU1058	0	0	0	0	0	0	8	2	1	1	0	1	1	0	d__Bacteria;p__Firmicutes;c__Clostridia;o__Lachnospirales;f__Lachnospiraceae;g__uncultured;s__uncultured bacterium
OTU1059	3	0	0	1	2	3	0	0	0	3	0	0	2	0	d__Bacteria;p__Firmicutes;c__Bacilli;o__Izemoplasmatales;f__norank;g__norank
OTU1060	0	0	0	0	0	0	0	0	0	0	2	1	11	0	d__Bacteria;p__Proteobacteria;c__Alphaproteobacteria;o__Acetobacterales;f__Acetobacteraceae;g__uncultured
OTU1061	0	0	0	0	1	0	0	0	2	0	0	0	9	1	d__Bacteria;p__Actinobacteriota;c__Acidimicrobiia;o__uncultured;f__norank;g__norank;s__uncultured bacterium
OTU1062	0	0	1	0	4	0	3	1	1	0	1	0	0	2	d__Bacteria;p__Acidobacteriota;c__Acidobacteriae;o__Acidobacteriales;f__Acidobacteriaceae (Subgroup 1);g__uncultured;s__uncultured bacterium
OTU1063	1	0	0	0	0	2	0	5	1	3	0	1	0	0	d__Bacteria;p__Firmicutes;c__Bacilli;o__Lactobacillales;f__Lactobacillaceae;g__Lactiplantibacillus
OTU1064	0	0	0	0	0	0	0	2	0	6	3	0	2	0	d__Bacteria;p__Firmicutes;c__Clostridia;o__uncultured;f__norank;g__norank;s__uncultured bacterium
OTU1065	1	0	1	0	3	0	1	0	0	3	3	0	1	0	d__Bacteria;p__Firmicutes;c__Clostridia;o__Oscillospirales;f__Oscillospiraceae;g__NK4A214 group;s__uncultured bacterium
OTU1066	0	0	0	0	0	0	0	0	0	0	0	13	0	0	d__Bacteria;p__Bacteroidota;c__Bacteroidia;o__Bacteroidales;f__Prevotellaceae;g__Prevotellaceae YAB2003 group
OTU1067	0	0	8	0	0	0	1	0	0	4	0	0	0	0	d__Bacteria;p__Acidobacteriota;c__Acidobacteriae;o__Acidobacteriales;f__Acidobacteriaceae (Subgroup 1);g__Acidipila-Silvibacterium;s__uncultured bacterium
OTU1068	0	0	0	0	0	0	0	13	0	0	0	0	0	0	Unclassified
OTU1069	1	0	0	2	0	0	5	4	0	1	0	0	0	0	d__Bacteria;p__Firmicutes;c__Clostridia;o__Oscillospirales;f__UCG-010;g__norank;s__uncultured bacterium
OTU1070	0	1	0	0	0	0	0	0	0	0	0	12	0	0	d__Bacteria;p__Acidobacteriota;c__Vicinamibacteria;o__Vicinamibacterales;f__uncultured;g__norank;s__uncultured bacterium
OTU1071	0	0	2	0	0	4	0	0	0	2	0	0	1	4	d__Bacteria;p__Firmicutes;c__Clostridia;o__Oscillospirales;f__Ruminococcaceae;g__uncultured;s__uncultured bacterium
OTU1072	1	0	0	2	0	0	0	4	0	5	0	0	0	1	d__Bacteria;p__Desulfobacterota;c__Desulfovibrionia;o__Desulfovibrionales;f__Desulfovibrionaceae;g__uncultured;s__uncultured bacterium
OTU1073	0	0	0	0	0	0	0	0	0	1	1	0	3	8	d__Bacteria;p__Nitrospirota;c__4-29-1;o__norank;f__norank;g__norank;s__uncultured bacterium
OTU1074	0	0	0	0	0	0	0	13	0	0	0	0	0	0	d__Bacteria;p__Proteobacteria;c__Gammaproteobacteria;o__Pseudomonadales;f__Moraxellaceae;g__Fluviicoccus
OTU1075	0	0	0	0	0	0	0	0	0	0	0	13	0	0	d__Bacteria;p__Nitrospinota;c__P9X2b3D02;o__norank;f__norank;g__norank;s__uncultured prokaryote
OTU1076	0	12	0	0	0	0	0	0	0	0	0	0	1	0	d__Bacteria;p__NB1-j;c__norank;o__norank;f__norank;g__norank;s__uncultured bacterium
OTU1077	0	0	0	0	0	0	0	0	0	0	0	13	0	0	d__Bacteria;p__Firmicutes;c__Clostridia;o__Oscillospirales;f__UCG-010;g__norank;s__uncultured bacterium
OTU1078	0	0	0	0	0	0	1	7	0	0	0	5	0	0	d__Bacteria;p__Desulfobacterota;c__Syntrophia;o__Syntrophales;f__uncultured;g__norank;s__uncultured bacterium
OTU1079	0	0	10	0	0	0	0	0	0	0	1	2	0	0	d__Bacteria;p__Proteobacteria;c__Gammaproteobacteria;o__Burkholderiales;f__Comamonadaceae;g__Acidovorax
OTU1080	0	0	5	8	0	0	0	0	0	0	0	0	0	0	d__Bacteria;p__Firmicutes;c__Clostridia;o__Oscillospirales;f__UCG-010;g__norank;s__uncultured bacterium
OTU1081	3	0	0	1	0	1	0	0	5	0	1	0	2	0	d__Bacteria;p__Firmicutes;c__Clostridia;o__Clostridia UCG-014;f__norank;g__norank;s__uncultured bacterium
OTU1082	1	0	0	0	0	0	0	0	0	0	0	10	0	2	d__Bacteria;p__Actinobacteriota;c__Actinobacteria;o__Propionibacteriales;f__Propionibacteriaceae;g__Cutibacterium
OTU1083	0	0	2	3	0	4	1	0	1	0	0	0	2	0	d__Bacteria;p__Firmicutes;c__Clostridia;o__Monoglobales;f__Monoglobaceae;g__Monoglobus
OTU1084	0	0	0	0	0	0	0	0	0	0	0	13	0	0	d__Bacteria;p__Planctomycetota;c__Pla4 lineage;o__norank;f__norank;g__norank;s__uncultured organism
OTU1085	0	0	0	4	2	0	4	0	0	2	0	0	1	0	d__Bacteria;p__Firmicutes;c__Negativicutes;o__Veillonellales-Selenomonadales;f__Selenomonadaceae;g__Schwartzia;s__uncultured bacterium
OTU1086	0	0	0	0	0	0	0	0	0	0	0	13	0	0	d__Bacteria;p__Firmicutes;c__Clostridia;o__Oscillospirales;f__Hungateiclostridiaceae;g__Hydrogenoanaerobacterium;s__uncultured bacterium
OTU1087	1	0	0	0	0	2	0	2	0	4	0	0	4	0	d__Bacteria;p__Firmicutes;c__Clostridia;o__Lachnospirales;f__Lachnospiraceae;g__Lachnospiraceae UCG-010;s__uncultured rumen bacterium
OTU1088	0	9	3	0	1	0	0	0	0	0	0	0	0	0	d__Bacteria;p__Proteobacteria;c__Alphaproteobacteria;o__Reyranellales;f__Reyranellaceae;g__Reyranella;s__uncultured bacterium
OTU1089	0	0	0	0	0	0	8	0	0	0	0	0	5	0	d__Bacteria;p__Firmicutes;c__Clostridia;o__Oscillospirales;f__[Eubacterium] coprostanoligenes group;g__norank
OTU1090	0	0	0	0	0	0	0	13	0	0	0	0	0	0	d__Bacteria;p__Proteobacteria;c__Gammaproteobacteria;o__Burkholderiales;f__Methylophilaceae;g__Methylotenera
OTU1091	5	0	0	0	0	0	0	0	0	0	0	0	0	8	d__Bacteria;p__Chloroflexi;c__KD4-96;o__norank;f__norank;g__norank;s__uncultured bacterium
OTU1092	0	0	0	0	0	0	7	5	0	0	0	0	1	0	d__Bacteria;p__Firmicutes;c__Clostridia;o__Oscillospirales;f__UCG-010;g__norank
OTU1093	0	0	0	0	0	1	0	0	2	0	0	9	0	1	d__Bacteria;p__Firmicutes;c__Clostridia;o__Clostridiales;f__Clostridiaceae;g__Clostridium sensu stricto 1
OTU1094	0	0	0	0	0	0	0	0	5	0	0	0	0	8	d__Bacteria;p__Bacteroidota;c__Bacteroidia;o__Bacteroidales;f__Muribaculaceae;g__norank;s__uncultured bacterium
OTU1095	0	0	0	0	0	0	0	4	0	0	0	9	0	0	d__Bacteria;p__Proteobacteria;c__Gammaproteobacteria;o__Burkholderiales;f__Comamonadaceae;g__uncultured;s__uncultured bacterium
OTU1096	0	0	0	1	0	0	0	2	1	0	0	9	0	0	d__Bacteria;p__Firmicutes;c__Clostridia;o__Peptococcales;f__Peptococcaceae;g__uncultured;s__uncultured bacterium
OTU1097	0	0	0	0	0	0	0	0	0	0	0	0	0	13	d__Bacteria;p__Acidobacteriota;c__Vicinamibacteria;o__Subgroup 17;f__norank;g__norank;s__uncultured bacterium
OTU1098	0	0	0	0	0	2	3	0	1	1	0	0	1	5	d__Bacteria;p__FCPU426;c__norank;o__norank;f__norank;g__norank;s__uncultured bacterium
OTU1099	0	0	0	5	1	0	0	0	0	2	2	0	1	1	d__Bacteria;p__Firmicutes;c__Clostridia;o__Oscillospirales;f__Oscillospiraceae;g__UCG-005;s__uncultured bacterium
OTU1100	0	0	0	6	0	0	0	0	0	0	0	0	0	6	d__Bacteria;p__Proteobacteria;c__Alphaproteobacteria;o__Rhodospirillales;f__uncultured;g__norank;s__uncultured bacterium
OTU1101	0	0	0	0	0	0	0	0	0	0	0	12	0	0	d__Bacteria;p__Actinobacteriota;c__Actinobacteria;o__Propionibacteriales;f__Propionibacteriaceae;g__Friedmanniella;s__uncultured bacterium
OTU1102	0	0	0	0	0	0	0	0	0	0	0	12	0	0	d__Bacteria;p__Nitrospirota;c__Thermodesulfovibrionia;o__uncultured;f__norank;g__norank;s__uncultured bacterium
OTU1103	0	0	0	0	0	0	0	0	0	0	3	0	9	0	d__Bacteria;p__Firmicutes;c__Clostridia;o__Oscillospirales;f__Ruminococcaceae;g__uncultured;s__uncultured bacterium
OTU1104	0	0	2	0	1	0	5	2	1	1	0	0	0	0	d__Bacteria;p__Proteobacteria;c__Alphaproteobacteria;o__Acetobacterales;f__Acetobacteraceae;g__Acidiphilium;s__uncultured bacterium
OTU1105	4	0	0	0	1	1	0	1	1	0	3	0	0	1	d__Bacteria;p__Firmicutes;c__Clostridia;o__Oscillospirales;f__Ruminococcaceae;g__Candidatus Soleaferrea
OTU1106	0	0	0	0	0	0	0	0	0	0	0	12	0	0	d__Bacteria;p__Nitrospirota;c__Nitrospiria;o__Nitrospirales;f__Nitrospiraceae;g__Nitrospira;s__uncultured bacterium
OTU1107	0	1	11	0	0	0	0	0	0	0	0	0	0	0	d__Bacteria;p__Firmicutes;c__Bacilli;o__Bacillales;f__Bacillaceae;g__Bacillus
OTU1108	1	0	0	1	0	0	0	3	6	1	0	0	0	0	d__Bacteria;p__Firmicutes;c__Clostridia;o__Monoglobales;f__Monoglobaceae;g__Monoglobus;s__uncultured bacterium
OTU1109	0	0	0	0	0	0	0	4	0	0	0	8	0	0	d__Bacteria;p__Proteobacteria;c__Alphaproteobacteria;o__Rhizobiales;f__Rhizobiaceae;g__Allorhizobium-Neorhizobium-Pararhizobium-Rhizobium
OTU1110	0	0	0	0	0	0	0	0	0	0	0	0	0	12	d__Bacteria;p__Firmicutes;c__Clostridia;o__Clostridia vadinBB60 group;f__norank;g__norank;s__uncultured rumen bacterium
OTU1111	2	0	0	1	0	0	0	0	2	1	1	5	0	0	d__Bacteria;p__Firmicutes;c__Clostridia;o__Lachnospirales;f__Lachnospiraceae;g__Acetitomaculum;s__uncultured bacterium
OTU1112	0	0	0	0	0	0	0	0	0	0	0	0	0	12	d__Bacteria;p__Proteobacteria;c__Gammaproteobacteria;o__Burkholderiales;f__Nitrosomonadaceae;g__MND1;s__uncultured bacterium
OTU1113	0	0	2	0	4	6	0	0	0	0	0	0	0	0	d__Bacteria;p__Firmicutes;c__Clostridia;o__Monoglobales;f__Monoglobaceae;g__Monoglobus;s__uncultured bacterium
OTU1114	0	0	0	0	0	0	10	0	0	0	1	0	1	0	d__Bacteria;p__Firmicutes;c__Bacilli;o__RF39;f__norank;g__norank;s__uncultured bacterium
OTU1115	7	0	0	1	0	0	2	0	0	1	0	0	0	1	d__Bacteria;p__Desulfobacterota;c__Desulfovibrionia;o__Desulfovibrionales;f__Desulfovibrionaceae;g__Desulfovibrio;s__Desulfovibrio fairfieldensis
OTU1116	0	0	0	0	0	0	4	0	1	1	4	0	2	0	d__Bacteria;p__Firmicutes;c__Clostridia;o__Clostridia vadinBB60 group;f__norank;g__norank;s__uncultured bacterium
OTU1117	0	0	0	2	0	0	0	9	1	0	0	0	0	0	d__Bacteria;p__Firmicutes;c__Clostridia;o__Christensenellales;f__Christensenellaceae;g__Christensenellaceae R-7 group;s__uncultured bacterium
OTU1118	0	0	0	1	0	0	0	1	0	2	1	0	4	3	d__Bacteria;p__Firmicutes;c__Clostridia;o__Oscillospirales
OTU1119	0	0	0	0	0	0	0	0	0	0	0	12	0	0	d__Bacteria;p__Firmicutes;c__Bacilli;o__Erysipelotrichales;f__Erysipelatoclostridiaceae;g__uncultured;s__uncultured bacterium
OTU1120	0	0	0	0	0	0	0	12	0	0	0	0	0	0	d__Bacteria;p__Chloroflexi;c__Anaerolineae;o__Anaerolineales;f__Anaerolineaceae;g__Leptolinea;s__uncultured soil bacterium
OTU1121	0	0	0	1	0	0	0	0	0	0	0	11	0	0	d__Bacteria;p__Fusobacteriota;c__Fusobacteriia;o__Fusobacteriales;f__Fusobacteriaceae;g__Fusobacterium
OTU1122	0	1	0	0	1	1	3	0	1	0	0	0	2	3	d__Bacteria;p__Proteobacteria;c__Alphaproteobacteria;o__Rhizobiales;f__Beijerinckiaceae;g__Methylocystis;s__uncultured bacterium
OTU1123	0	0	0	5	0	0	0	0	0	0	2	0	5	0	d__Bacteria;p__Actinobacteriota;c__Coriobacteriia;o__Coriobacteriales;f__Eggerthellaceae;g__Enterorhabdus;s__uncultured bacterium
OTU1124	0	0	1	0	0	1	0	1	0	0	1	0	7	1	d__Bacteria;p__Firmicutes;c__Clostridia;o__Oscillospirales;f__UCG-010;g__norank;s__uncultured rumen bacterium
OTU1125	0	0	0	0	0	0	0	0	0	0	0	12	0	0	d__Bacteria;p__Firmicutes;c__Clostridia;o__Oscillospirales;f__Ruminococcaceae;g__uncultured;s__uncultured bacterium
OTU1126	0	0	0	4	2	0	0	0	1	0	0	0	0	4	d__Bacteria;p__Firmicutes;c__Clostridia;o__Oscillospirales;f__Ruminococcaceae;g__Candidatus Soleaferrea
OTU1127	5	0	0	0	0	0	0	0	3	0	0	0	3	0	d__Bacteria;p__Firmicutes;c__Clostridia;o__Oscillospirales;f__uncultured;g__norank;s__uncultured bacterium
OTU1128	0	0	0	0	0	0	0	3	0	0	7	0	1	0	d__Bacteria;p__Firmicutes;c__Clostridia;o__Oscillospirales;f__UCG-010;g__norank;s__uncultured bacterium
OTU1129	0	0	0	0	0	0	0	0	0	0	0	11	0	0	d__Bacteria;p__NB1-j;c__norank;o__norank;f__norank;g__norank;s__uncultured bacterium
OTU1130	0	0	0	10	0	0	0	0	0	0	0	0	1	0	d__Bacteria;p__Nitrospirota;c__Nitrospiria;o__Nitrospirales;f__Nitrospiraceae;g__Nitrospira;s__uncultured bacterium
OTU1131	4	0	0	0	2	0	0	0	0	1	0	0	0	4	d__Bacteria;p__Firmicutes;c__Clostridia;o__Oscillospirales;f__Oscillospiraceae;g__UCG-005;s__uncultured bacterium
OTU1132	0	0	0	0	0	0	0	0	0	0	0	11	0	0	d__Bacteria;p__Proteobacteria;c__Alphaproteobacteria;o__Rhodospirillales;f__uncultured;g__norank
OTU1133	2	0	0	0	0	0	1	0	0	2	0	4	2	0	d__Bacteria;p__Firmicutes;c__Clostridia;o__Lachnospirales;f__Lachnospiraceae;g__[Acetivibrio] ethanolgignens group;s__Acetivibrio ethanolgignens
OTU1134	2	0	0	5	0	1	0	0	0	0	0	0	2	1	d__Bacteria;p__Firmicutes;c__Clostridia;o__Lachnospirales;f__Lachnospiraceae;g__Roseburia;s__uncultured bacterium
OTU1135	0	0	2	0	0	0	3	0	0	0	0	0	0	6	d__Bacteria;p__Firmicutes;c__Bacilli;o__Bacillales;f__Planococcaceae;g__Rummeliibacillus;s__Rummeliibacillus pycnus
OTU1136	1	9	0	0	0	0	0	0	0	0	0	0	1	0	d__Bacteria;p__Proteobacteria;c__Gammaproteobacteria;o__Burkholderiales;f__Alcaligenaceae;g__Achromobacter
OTU1137	1	0	6	4	0	0	0	0	0	0	0	0	0	0	d__Bacteria;p__Firmicutes;c__Bacilli;o__Brevibacillales;f__Brevibacillaceae;g__Brevibacillus
OTU1138	2	0	0	0	0	1	0	1	1	0	0	6	0	0	d__Bacteria;p__Firmicutes;c__Bacilli;o__Lactobacillales;f__Lactobacillaceae;g__Levilactobacillus
OTU1139	0	0	11	0	0	0	0	0	0	0	0	0	0	0	d__Bacteria;p__Proteobacteria;c__Gammaproteobacteria;o__Burkholderiales;f__Rhodocyclaceae;g__Zoogloea;s__uncultured bacterium
OTU1140	4	0	0	2	1	0	0	0	0	0	3	0	1	0	d__Bacteria;p__Firmicutes;c__Clostridia;o__Oscillospirales;f__Oscillospiraceae;g__uncultured;s__uncultured bacterium
OTU1141	0	0	0	4	0	0	0	0	1	0	0	6	0	0	d__Bacteria;p__Firmicutes;c__Clostridia;o__Oscillospirales;f__UCG-010;g__norank;s__uncultured bacterium
OTU1142	0	2	2	0	0	0	0	1	0	0	1	0	0	5	d__Bacteria;p__Firmicutes;c__Clostridia;o__Clostridia vadinBB60 group;f__norank;g__norank;s__uncultured bacterium
OTU1143	0	0	0	0	0	0	0	0	0	0	0	11	0	0	d__Bacteria;p__Proteobacteria;c__Alphaproteobacteria;o__Rhodobacterales;f__Rhodobacteraceae;g__uncultured;s__uncultured bacterium
OTU1144	2	9	0	0	0	0	0	0	0	0	0	0	0	0	d__Bacteria;p__Firmicutes;c__Bacilli;o__Paenibacillales;f__Paenibacillaceae;g__Ammoniphilus;s__uncultured bacterium
OTU1145	0	0	0	0	0	0	0	0	0	0	0	11	0	0	d__Bacteria;p__Nitrospinota;c__P9X2b3D02;o__norank;f__norank;g__norank;s__uncultured bacterium
OTU1146	0	0	0	0	0	0	0	0	0	0	0	11	0	0	d__Bacteria;p__Cyanobacteria;c__Vampirivibrionia;o__Gastranaerophilales;f__norank;g__norank;s__uncultured rumen bacterium
OTU1147	0	0	0	0	0	0	0	0	0	0	0	11	0	0	d__Bacteria;p__Planctomycetota;c__vadinHA49;o__norank;f__norank;g__norank;s__uncultured organism
OTU1148	5	0	0	0	0	0	0	0	0	0	0	0	0	6	d__Bacteria;p__Proteobacteria;c__Alphaproteobacteria;o__Rhodobacterales;f__Rhodobacteraceae;g__Limibaculum;s__uncultured bacterium
OTU1149	0	0	0	0	0	0	0	11	0	0	0	0	0	0	d__Bacteria;p__Proteobacteria;c__Gammaproteobacteria;o__Pseudomonadales;f__Moraxellaceae;g__uncultured;s__uncultured bacterium
OTU1150	0	0	1	0	0	0	0	0	0	0	0	7	2	1	d__Bacteria;p__Acidobacteriota;c__Holophagae;o__Subgroup 7;f__norank;g__norank;s__uncultured bacterium
OTU1151	0	0	0	0	7	4	0	0	0	0	0	0	0	0	d__Bacteria;p__Firmicutes;c__Clostridia;o__Eubacteriales;f__Eubacteriaceae;g__Pseudoramibacter;s__uncultured bacterium
OTU1152	4	0	0	0	0	0	0	0	2	0	0	0	5	0	d__Bacteria;p__Firmicutes;c__Clostridia;o__Oscillospirales;f__Ruminococcaceae;g__Ruminococcus;s__uncultured bacterium
OTU1153	0	0	0	0	0	0	11	0	0	0	0	0	0	0	d__Bacteria;p__Proteobacteria;c__Alphaproteobacteria;o__Caulobacterales;f__Hyphomonadaceae
OTU1154	0	0	0	0	0	0	0	0	0	0	0	11	0	0	d__Bacteria;p__Desulfobacterota;c__Desulfuromonadia;o__Desulfuromonadales;f__Desulfuromonadaceae;g__Desulfuromonas;s__uncultured bacterium
OTU1155	0	1	1	0	0	0	0	3	0	0	0	0	4	2	d__Bacteria;p__Chloroflexi;c__Anaerolineae;o__Anaerolineales;f__Anaerolineaceae;g__Anaerolinea;s__uncultured bacterium
OTU1156	0	0	6	0	0	3	0	1	0	0	0	0	0	1	d__Bacteria;p__Firmicutes;c__Clostridia;o__Oscillospirales;f__Ruminococcaceae;g__Incertae Sedis;s__uncultured bacterium
OTU1157	0	0	1	0	0	1	0	1	3	0	0	4	0	0	Unclassified
OTU1158	1	0	0	0	4	1	0	0	0	0	0	0	2	2	d__Bacteria;p__Firmicutes;c__Clostridia;o__Peptococcales;f__Peptococcaceae;g__uncultured
OTU1159	0	0	0	9	0	0	0	1	0	0	0	0	0	0	d__Bacteria;p__Bacteroidota;c__Bacteroidia;o__Bacteroidales;f__Prevotellaceae;g__Prevotellaceae NK3B31 group;s__uncultured bacterium
OTU1160	0	1	1	2	1	1	1	1	0	1	0	0	1	0	Unclassified
OTU1161	2	0	6	0	0	0	0	1	0	0	0	0	1	0	d__Bacteria;p__Proteobacteria;c__Alphaproteobacteria;o__Rhizobiales;f__Devosiaceae;g__Devosia;s__uncultured bacterium
OTU1162	0	0	0	0	0	0	0	0	0	0	0	10	0	0	d__Bacteria;p__Bacteroidota;c__Bacteroidia;o__Bacteroidales;f__Muribaculaceae;g__norank;s__uncultured bacterium
OTU1163	8	0	0	0	1	0	0	0	0	0	0	0	0	1	d__Bacteria;p__Firmicutes;c__Clostridia;o__Christensenellales;f__Christensenellaceae;g__Christensenellaceae R-7 group
OTU1164	0	0	0	0	0	0	0	10	0	0	0	0	0	0	d__Bacteria;p__Proteobacteria;c__Gammaproteobacteria;o__Burkholderiales;f__Nitrosomonadaceae;g__MND1
OTU1165	1	0	0	4	0	0	0	0	0	0	0	0	0	5	d__Bacteria;p__Campylobacterota;c__Campylobacteria;o__Campylobacterales;f__Campylobacteraceae;g__Campylobacter
OTU1166	0	0	0	0	0	0	0	0	0	0	0	10	0	0	d__Bacteria;p__Firmicutes;c__Clostridia;o__Christensenellales;f__Christensenellaceae;g__Christensenellaceae R-7 group;s__uncultured bacterium
OTU1167	0	0	0	0	0	0	0	4	0	0	0	6	0	0	d__Bacteria;p__Proteobacteria;c__Gammaproteobacteria;o__Burkholderiales;f__Comamonadaceae;g__uncultured;s__uncultured bacterium
OTU1168	0	0	0	0	8	0	2	0	0	0	0	0	0	0	d__Bacteria;p__Actinobacteriota;c__Coriobacteriia;o__Coriobacteriales;f__Coriobacteriaceae;g__Enorma
OTU1169	0	0	0	0	0	0	0	0	0	0	0	10	0	0	d__Bacteria;p__Proteobacteria;c__Gammaproteobacteria;o__Ectothiorhodospirales;f__Ectothiorhodospiraceae;g__Thioalbus;s__uncultured bacterium
OTU1170	0	0	0	0	0	9	0	0	0	0	0	1	0	0	d__Bacteria;p__Bacteroidota;c__Bacteroidia;o__Chitinophagales;f__Chitinophagaceae;g__Chitinophaga;s__uncultured Chitinophaga sp.
OTU1171	5	0	0	0	0	0	0	5	0	0	0	0	0	0	d__Bacteria;p__Spirochaetota;c__Spirochaetia;o__Spirochaetales;f__Spirochaetaceae;g__Treponema
OTU1172	10	0	0	0	0	0	0	0	0	0	0	0	0	0	d__Bacteria;p__Firmicutes;c__Clostridia;o__Oscillospirales;f__Ruminococcaceae;g__uncultured;s__uncultured bacterium
OTU1173	0	0	0	0	0	0	0	10	0	0	0	0	0	0	d__Bacteria;p__Firmicutes;c__Clostridia;o__Clostridiales;f__Clostridiaceae;g__Clostridium sensu stricto 13
OTU1174	0	0	0	0	0	0	0	0	0	0	0	9	1	0	d__Bacteria;p__Firmicutes;c__Bacilli;o__RF39;f__norank;g__norank
OTU1175	0	0	10	0	0	0	0	0	0	0	0	0	0	0	d__Bacteria;p__Actinobacteriota;c__Rubrobacteria;o__Rubrobacterales;f__Rubrobacteriaceae;g__Rubrobacter
OTU1176	0	0	0	0	0	0	0	0	0	0	0	10	0	0	d__Bacteria;p__Patescibacteria;c__Saccharimonadia;o__Saccharimonadales;f__Saccharimonadaceae;g__Candidatus Saccharimonas;s__uncultured rumen bacterium
OTU1177	0	0	0	0	0	0	0	10	0	0	0	0	0	0	Unclassified
OTU1178	0	3	0	0	7	0	0	0	0	0	0	0	0	0	d__Bacteria;p__Actinobacteriota;c__Actinobacteria;o__Corynebacteriales;f__Corynebacteriaceae;g__Corynebacterium;s__uncultured bacterium
OTU1179	0	0	9	0	1	0	0	0	0	0	0	0	0	0	d__Bacteria;p__Actinobacteriota;c__Actinobacteria;o__Frankiales;f__Acidothermaceae;g__Acidothermus;s__uncultured bacterium
OTU1180	0	0	0	0	0	0	0	0	0	0	0	10	0	0	d__Bacteria;p__Bacteroidota;c__Bacteroidia;o__Bacteroidales;f__Rikenellaceae;g__Alistipes
OTU1181	0	0	0	0	0	0	0	0	0	0	0	10	0	0	d__Bacteria;p__Acidobacteriota;c__Thermoanaerobaculia;o__Thermoanaerobaculales;f__Thermoanaerobaculaceae;g__Thermoanaerobaculum
OTU1182	0	0	0	10	0	0	0	0	0	0	0	0	0	0	d__Bacteria;p__Myxococcota;c__Myxococcia;o__Myxococcales;f__Myxococcaceae;g__P3OB-42;s__uncultured bacterium
OTU1183	1	0	0	1	0	0	0	0	0	0	0	3	1	4	d__Bacteria;p__Gemmatimonadota;c__Gemmatimonadetes;o__Gemmatimonadales;f__Gemmatimonadaceae;g__uncultured;s__uncultured bacterium
OTU1184	0	0	0	9	0	0	0	0	0	0	0	0	1	0	d__Bacteria;p__RCP2-54;c__norank;o__norank;f__norank;g__norank
OTU1185	0	1	0	1	0	0	0	0	1	0	0	4	3	0	Unclassified
OTU1186	0	0	0	0	0	1	7	0	0	1	1	0	0	0	d__Bacteria;p__Firmicutes;c__Clostridia;o__Lachnospirales;f__Lachnospiraceae;g__[Eubacterium] ventriosum group;s__uncultured bacterium
OTU1187	1	0	0	2	0	0	0	2	2	3	0	0	0	0	d__Bacteria;p__Firmicutes;c__Clostridia;o__Lachnospirales;f__Lachnospiraceae;g__Lachnospiraceae UCG-008;s__uncultured bacterium
OTU1188	0	5	4	0	0	0	0	0	0	0	0	0	0	1	d__Bacteria;p__Proteobacteria;c__Alphaproteobacteria;o__Sphingomonadales;f__Sphingomonadaceae;g__Sphingobium
OTU1189	0	0	0	2	0	1	0	0	1	4	0	0	2	0	d__Bacteria;p__Firmicutes;c__Bacilli;o__Erysipelotrichales;f__Erysipelatoclostridiaceae;g__UCG-004;s__uncultured bacterium
OTU1190	0	0	0	0	0	0	0	0	0	0	0	9	0	0	d__Bacteria;p__Proteobacteria;c__Alphaproteobacteria;o__Rhizobiales;f__Labraceae;g__Labrys
OTU1191	0	0	0	0	0	0	0	8	0	0	0	1	0	0	d__Bacteria;p__Proteobacteria;c__Gammaproteobacteria;o__Burkholderiales;f__Comamonadaceae;g__Curvibacter;s__uncultured bacterium
OTU1192	0	0	0	0	0	0	0	0	0	0	0	9	0	0	d__Bacteria;p__Bdellovibrionota;c__Oligoflexia;o__Oligoflexales;f__Oligoflexaceae;g__uncultured;s__uncultured bacterium
OTU1193	0	0	0	0	0	0	0	4	0	0	4	0	1	0	d__Bacteria;p__Proteobacteria;c__Gammaproteobacteria;o__Burkholderiales;f__Sutterellaceae;g__Parasutterella;s__Parasutterella secunda
OTU1194	0	0	0	7	0	0	1	0	0	0	1	0	0	0	d__Bacteria;p__Firmicutes;c__Clostridia;o__Monoglobales;f__Monoglobaceae;g__Monoglobus;s__uncultured bacterium
OTU1195	0	0	9	0	0	0	0	0	0	0	0	0	0	0	d__Bacteria;p__Firmicutes;c__Bacilli;o__Bacillales;f__Bacillaceae;g__Bacillus;s__uncultured bacterium
OTU1196	1	0	0	0	0	0	0	2	0	0	0	0	2	4	d__Bacteria;p__Proteobacteria;c__Gammaproteobacteria;o__Burkholderiales;f__Nitrosomonadaceae;g__Ellin6067;s__uncultured bacterium
OTU1197	0	0	0	0	0	0	0	9	0	0	0	0	0	0	d__Bacteria;p__Chloroflexi;c__Dehalococcoidia;o__GIF9;f__norank;g__norank;s__uncultured bacterium
OTU1198	0	0	0	2	0	0	0	7	0	0	0	0	0	0	d__Bacteria;p__Firmicutes;c__Clostridia;o__Oscillospirales;f__UCG-010;g__norank;s__uncultured bacterium
OTU1199	0	0	0	0	6	0	2	0	0	0	0	0	0	1	d__Bacteria;p__Firmicutes;c__Clostridia;o__Peptostreptococcales-Tissierellales;f__Anaerovoracaceae;g__Mogibacterium;s__uncultured bacterium
OTU1200	0	0	1	0	0	0	1	0	0	0	0	7	0	0	d__Bacteria;p__Bacteroidota;c__Bacteroidia;o__Bacteroidales;f__Bacteroidaceae;g__Bacteroides;s__uncultured bacterium
OTU1201	0	0	0	0	0	1	0	5	0	0	0	0	0	3	d__Bacteria;p__Acidobacteriota;c__Acidobacteriae;o__Solibacterales;f__Solibacteraceae;g__Candidatus Solibacter;s__uncultured Acidobacteria bacterium
OTU1202	0	0	0	0	0	0	4	0	0	2	0	0	2	1	d__Bacteria;p__Firmicutes;c__Clostridia;o__Oscillospirales;f__Oscillospiraceae;g__UCG-005;s__uncultured bacterium
OTU1203	0	5	2	0	0	0	0	0	0	2	0	0	0	0	d__Bacteria;p__Proteobacteria;c__Gammaproteobacteria;o__Burkholderiales;f__Burkholderiaceae;g__Ralstonia;s__Ralstonia solanacearum
OTU1204	1	0	8	0	0	0	0	0	0	0	0	0	0	0	d__Bacteria;p__Proteobacteria;c__Gammaproteobacteria;o__EPR3968-O8a-Bc78;f__norank;g__norank;s__uncultured bacterium
OTU1205	0	0	0	0	0	0	0	6	0	0	0	0	0	3	d__Bacteria;p__Bacteroidota;c__Bacteroidia;o__Bacteroidales;f__Bacteroidaceae;g__Bacteroides;s__uncultured bacterium
OTU1206	0	0	0	2	0	0	0	2	1	0	0	3	0	1	d__Bacteria;p__Proteobacteria;c__Alphaproteobacteria;o__Rhizobiales;f__Xanthobacteraceae;g__uncultured;s__uncultured bacterium
OTU1207	0	0	0	9	0	0	0	0	0	0	0	0	0	0	d__Bacteria;p__Acidobacteriota;c__Thermoanaerobaculia;o__Thermoanaerobaculales;f__Thermoanaerobaculaceae;g__Subgroup 10;s__uncultured bacterium
OTU1208	0	0	0	0	3	1	0	0	3	1	0	0	0	1	d__Bacteria;p__Firmicutes;c__Bacilli;o__RF39;f__norank;g__norank;s__uncultured bacterium
OTU1209	1	0	0	0	3	0	3	0	0	1	0	1	0	0	d__Bacteria;p__Firmicutes;c__Bacilli;o__Bacillales;f__Bacillaceae;g__Bacillus
OTU1210	3	0	0	0	1	0	1	0	0	0	0	0	4	0	d__Bacteria;p__Myxococcota;c__bacteriap25;o__norank;f__norank;g__norank
OTU1211	0	0	0	0	0	0	0	3	1	4	1	0	0	0	d__Bacteria;p__Firmicutes;c__Bacilli;o__RF39;f__norank;g__norank;s__uncultured bacterium
OTU1212	0	0	0	0	0	0	0	6	0	0	0	0	0	3	d__Bacteria;p__Proteobacteria;c__Gammaproteobacteria;o__Salinisphaerales;f__Solimonadaceae;g__Polycyclovorans;s__uncultured bacterium
OTU1213	3	0	0	0	0	0	0	0	1	0	1	0	3	1	d__Bacteria;p__Firmicutes;c__Clostridia;o__Lachnospirales;f__Lachnospiraceae;g__GCA-900066755
OTU1214	0	0	0	0	0	0	0	0	0	0	0	9	0	0	d__Bacteria;p__Desulfobacterota;c__Desulfobacteria;o__Desulfatiglandales;f__Desulfatiglandaceae;g__Desulfatiglans;s__uncultured bacterium
OTU1215	0	0	0	9	0	0	0	0	0	0	0	0	0	0	d__Bacteria;p__Desulfobacterota;c__Desulfobulbia;o__Desulfobulbales;f__Desulfocapsaceae;g__Desulfopila;s__uncultured bacterium
OTU1216	0	0	0	1	4	0	0	1	0	0	1	0	0	2	d__Bacteria;p__Firmicutes;c__Bacilli;o__Erysipelotrichales;f__Erysipelatoclostridiaceae;g__UCG-004
OTU1217	9	0	0	0	0	0	0	0	0	0	0	0	0	0	d__Bacteria;p__Acidobacteriota;c__Holophagae;o__Subgroup 7;f__norank;g__norank
OTU1218	0	0	0	0	0	0	0	9	0	0	0	0	0	0	Unclassified
OTU1219	0	0	0	0	0	0	8	1	0	0	0	0	0	0	d__Bacteria;p__Firmicutes;c__Clostridia;o__Oscillospirales;f__Ruminococcaceae;g__Phocea
OTU1220	0	0	0	0	0	0	0	9	0	0	0	0	0	0	d__Bacteria;p__Firmicutes;c__Clostridia;o__Lachnospirales;f__Lachnospiraceae
OTU1221	0	9	0	0	0	0	0	0	0	0	0	0	0	0	d__Bacteria;p__Proteobacteria;c__Gammaproteobacteria;o__Burkholderiales;f__Burkholderiaceae;g__Ralstonia;s__Ralstonia pickettii
OTU1222	5	0	0	3	0	0	0	0	0	0	0	0	0	1	d__Bacteria;p__Firmicutes;c__Clostridia;o__Clostridia vadinBB60 group;f__norank;g__norank;s__uncultured bacterium
OTU1223	0	0	0	6	0	0	0	2	0	0	0	0	0	1	d__Bacteria;p__Cyanobacteria;c__Vampirivibrionia;o__Gastranaerophilales;f__norank;g__norank;s__uncultured bacterium
OTU1224	0	0	0	0	0	0	0	0	0	0	0	9	0	0	d__Bacteria;p__Chloroflexi;c__Anaerolineae;o__Anaerolineales;f__Anaerolineaceae;g__Bellilinea;s__uncultured bacterium
OTU1225	0	0	0	0	0	0	0	4	0	0	0	0	0	5	d__Bacteria;p__Desulfobacterota;c__Desulfuromonadia;o__Geobacterales;f__Geobacteraceae;g__uncultured;s__uncultured bacterium
OTU1226	2	0	7	0	0	0	0	0	0	0	0	0	0	0	d__Bacteria;p__Firmicutes;c__Bacilli;o__Brevibacillales;f__Brevibacillaceae;g__Brevibacillus;s__Brevibacillus aydinogluensis
OTU1227	0	1	5	0	1	0	1	0	1	0	0	0	0	0	Unclassified
OTU1228	0	0	0	0	0	0	0	9	0	0	0	0	0	0	d__Bacteria;p__Proteobacteria;c__Gammaproteobacteria;o__Burkholderiales;f__Comamonadaceae;g__Curvibacter;s__uncultured bacterium
OTU1229	0	0	0	0	0	0	0	0	3	0	6	0	0	0	d__Bacteria;p__Firmicutes;c__Negativicutes;o__Veillonellales-Selenomonadales;f__Selenomonadaceae;g__uncultured;s__uncultured rumen bacterium
OTU1230	0	0	0	0	0	0	0	0	0	0	0	9	0	0	d__Bacteria;p__Proteobacteria;c__Gammaproteobacteria;o__Burkholderiales;f__Burkholderiaceae;g__Limnobacter;s__uncultured bacterium
OTU1231	1	0	0	0	0	0	0	0	0	0	0	0	0	8	d__Bacteria;p__Acidobacteriota;c__Vicinamibacteria;o__Vicinamibacterales;f__Vicinamibacteraceae;g__norank;s__uncultured bacterium
OTU1232	0	0	0	0	0	0	0	0	0	0	0	9	0	0	d__Bacteria;p__Proteobacteria;c__Alphaproteobacteria;o__Rhizobiales;f__Xanthobacteraceae;g__Pseudorhodoplanes
OTU1233	0	0	0	1	0	0	0	1	1	0	0	6	0	0	d__Bacteria;p__Spirochaetota;c__Spirochaetia;o__Spirochaetales;f__Spirochaetaceae;g__Treponema;s__Treponema parvum
OTU1234	0	0	0	0	0	0	0	0	0	0	0	0	0	9	d__Bacteria;p__Chloroflexi;c__Anaerolineae;o__Ardenticatenales;f__uncultured;g__norank;s__uncultured bacterium
OTU1235	0	1	0	0	0	0	0	0	0	0	0	7	0	0	d__Bacteria;p__Bacteroidota;c__Bacteroidia;o__Sphingobacteriales;f__Lentimicrobiaceae;g__Lentimicrobium;s__uncultured bacterium
OTU1236	0	0	0	0	0	0	0	0	0	0	0	8	0	0	d__Bacteria;p__Actinobacteriota;c__Actinobacteria;o__Micrococcales;f__Intrasporangiaceae;g__Ornithinimicrobium
OTU1237	0	0	0	0	0	0	0	0	0	0	0	8	0	0	d__Bacteria;p__Bacteroidota;c__Bacteroidia;o__Bacteroidales;f__Rikenellaceae;g__Alistipes;s__uncultured bacterium
OTU1238	0	0	6	0	0	0	0	0	0	0	2	0	0	0	d__Bacteria;p__Proteobacteria;c__Gammaproteobacteria;o__Pseudomonadales;f__Pseudomonadaceae;g__Pseudomonas
OTU1239	0	0	0	2	0	1	0	0	0	0	0	0	0	5	d__Bacteria;p__Firmicutes;c__Clostridia;o__Clostridia UCG-014;f__norank;g__norank;s__uncultured bacterium
OTU1240	5	0	0	1	0	0	1	0	0	1	0	0	0	0	d__Bacteria;p__Firmicutes;c__Clostridia;o__Oscillospirales;f__UCG-010;g__norank;s__uncultured bacterium
OTU1241	0	0	0	0	0	0	0	8	0	0	0	0	0	0	d__Bacteria;p__Acidobacteriota;c__Vicinamibacteria;o__Subgroup 17;f__norank;g__norank;s__uncultured bacterium
OTU1242	2	0	0	0	0	0	0	4	0	1	0	1	0	0	d__Bacteria;p__Firmicutes;c__Clostridia;o__Lachnospirales;f__Lachnospiraceae;g__Acetitomaculum;s__uncultured bacterium
OTU1243	0	0	2	0	0	0	0	0	0	0	0	4	2	0	Unclassified
OTU1244	0	0	0	0	0	0	0	0	0	0	0	8	0	0	d__Bacteria;p__Firmicutes;c__Clostridia;o__Oscillospirales;f__UCG-010;g__norank;s__uncultured bacterium
OTU1245	0	0	0	0	0	0	0	8	0	0	0	0	0	0	d__Bacteria;p__Chloroflexi;c__Anaerolineae;o__Anaerolineales;f__Anaerolineaceae;g__RBG-16-58-14;s__uncultured bacterium
OTU1246	0	0	0	0	0	0	0	0	4	0	4	0	0	0	d__Bacteria;p__Firmicutes;c__Clostridia;o__Clostridia vadinBB60 group;f__norank;g__norank;s__uncultured bacterium
OTU1247	0	0	0	0	0	2	0	1	5	0	0	0	0	0	d__Bacteria;p__Bacteroidota;c__Bacteroidia;o__Bacteroidales;f__Tannerellaceae;g__Parabacteroides;s__Parabacteroides merdae
OTU1248	0	0	0	0	0	0	0	8	0	0	0	0	0	0	d__Bacteria;p__Chloroflexi;c__Anaerolineae;o__Ardenticatenales;f__uncultured;g__norank;s__uncultured bacterium
OTU1249	1	0	1	0	0	0	0	0	0	0	0	6	0	0	d__Bacteria;p__Proteobacteria;c__Alphaproteobacteria;o__Sphingomonadales;f__Sphingomonadaceae;g__Sphingomonas;s__uncultured bacterium
OTU1250	1	0	0	1	2	1	0	0	0	0	0	0	1	2	d__Bacteria;p__Firmicutes;c__Clostridia;o__Clostridia vadinBB60 group;f__norank;g__norank;s__uncultured bacterium
OTU1251	0	0	0	0	0	0	0	0	0	0	0	8	0	0	d__Bacteria;p__Bacteroidota;c__Bacteroidia;o__Bacteroidales;f__Prevotellaceae;g__Prevotella;s__uncultured rumen bacterium
OTU1252	0	0	0	0	8	0	0	0	0	0	0	0	0	0	d__Bacteria;p__Firmicutes;c__Clostridia;o__Peptostreptococcales-Tissierellales;f__Anaerovoracaceae;g__[Eubacterium] nodatum group;s__uncultured bacterium
OTU1253	0	0	8	0	0	0	0	0	0	0	0	0	0	0	d__Bacteria;p__Bacteroidota;c__Bacteroidia;o__Bacteroidales;f__Prevotellaceae;g__Prevotellaceae UCG-001;s__uncultured bacterium
OTU1254	0	0	0	0	0	0	0	8	0	0	0	0	0	0	d__Bacteria;p__Nitrospirota;c__Thermodesulfovibrionia;o__uncultured;f__norank;g__norank;s__uncultured bacterium
OTU1255	4	0	0	0	1	0	0	0	0	2	0	0	1	0	d__Bacteria;p__Firmicutes;c__Clostridia;o__Christensenellales;f__Christensenellaceae;g__uncultured;s__uncultured bacterium
OTU1256	0	0	0	8	0	0	0	0	0	0	0	0	0	0	d__Bacteria;p__Nitrospirota;c__Nitrospiria;o__Nitrospirales;f__Nitrospiraceae;g__Nitrospira;s__uncultured bacterium
OTU1257	1	0	0	0	0	0	0	0	0	0	0	6	0	1	d__Bacteria;p__Acidobacteriota;c__Vicinamibacteria;o__Vicinamibacterales;f__uncultured;g__norank;s__uncultured bacterium
OTU1258	0	0	0	0	0	0	0	0	0	0	0	8	0	0	d__Bacteria;p__Planctomycetota;c__Planctomycetes;o__Gemmatales;f__Gemmataceae;g__uncultured;s__uncultured bacterium
OTU1259	0	0	3	0	0	0	0	4	1	0	0	0	0	0	d__Bacteria;p__Proteobacteria;c__Gammaproteobacteria;o__Enterobacterales;f__Alteromonadaceae;g__Rheinheimera
OTU1260	0	0	0	0	0	1	0	0	3	0	0	0	3	1	Unclassified
OTU1261	0	0	0	0	0	0	0	0	0	0	0	8	0	0	d__Bacteria;p__Proteobacteria;c__Gammaproteobacteria;o__SZB30;f__norank;g__norank;s__uncultured bacterium
OTU1262	0	0	0	0	0	0	0	0	0	0	0	8	0	0	d__Bacteria;p__Bacteroidota;c__Bacteroidia;o__Bacteroidales;f__F082;g__norank;s__uncultured bacterium
OTU1263	0	0	8	0	0	0	0	0	0	0	0	0	0	0	d__Bacteria;p__Firmicutes;c__Clostridia;o__Lachnospirales;f__Lachnospiraceae;g__uncultured;s__uncultured bacterium
OTU1264	0	0	0	0	0	0	0	2	2	1	0	0	3	0	d__Bacteria;p__Firmicutes;c__Clostridia;o__Oscillospirales;f__Ruminococcaceae;g__uncultured;s__uncultured bacterium
OTU1265	0	0	0	0	0	0	1	0	0	0	0	0	4	3	d__Bacteria;p__Firmicutes;c__Clostridia;o__Clostridia vadinBB60 group;f__norank;g__norank;s__uncultured bacterium
OTU1266	1	0	0	0	0	0	0	1	0	0	0	5	0	1	d__Bacteria;p__Firmicutes;c__Clostridia;o__Oscillospirales;f__Ruminococcaceae;g__Angelakisella
OTU1267	2	0	0	0	0	0	0	6	0	0	0	0	0	0	d__Bacteria;p__Proteobacteria;c__Alphaproteobacteria;o__Rhizobiales;f__Devosiaceae;g__Devosia;s__uncultured bacterium
OTU1268	0	0	0	3	0	0	0	0	0	4	1	0	0	0	d__Bacteria;p__Firmicutes;c__Clostridia;o__Lachnospirales;f__Lachnospiraceae
OTU1269	0	2	3	0	0	0	1	0	0	0	0	0	0	2	d__Bacteria;p__Proteobacteria;c__Alphaproteobacteria;o__Rhodospirillales;f__Magnetospirillaceae;g__Telmatospirillum;s__uncultured bacterium
OTU1270	3	0	0	0	0	0	0	1	0	3	0	0	0	1	d__Bacteria;p__Firmicutes;c__Clostridia;o__Eubacteriales;f__Anaerofustaceae;g__Anaerofustis;s__Anaerofustis stercorihominis DSM 17244
OTU1271	3	0	3	0	0	0	0	0	0	0	1	0	0	1	d__Bacteria;p__Desulfobacterota;c__Desulfovibrionia;o__Desulfovibrionales;f__Desulfovibrionaceae;g__uncultured;s__uncultured bacterium
OTU1272	0	0	1	0	0	0	0	4	0	0	0	0	2	1	d__Bacteria;p__Proteobacteria;c__Alphaproteobacteria;o__uncultured;f__norank;g__norank;s__uncultured bacterium
OTU1273	0	0	0	0	0	0	0	3	0	1	0	0	4	0	d__Bacteria;p__Actinobacteriota;c__Coriobacteriia;o__Coriobacteriales;f__Eggerthellaceae;g__Enterorhabdus;s__uncultured bacterium
OTU1274	0	0	2	0	0	4	0	0	0	0	0	0	2	0	d__Bacteria;p__Firmicutes;c__Clostridia;o__Monoglobales;f__Monoglobaceae;g__Monoglobus;s__uncultured bacterium
OTU1275	1	0	0	0	0	0	0	0	0	0	0	7	0	0	d__Bacteria;p__Firmicutes;c__Bacilli;o__Brevibacillales;f__Brevibacillaceae;g__Brevibacillus
OTU1276	0	0	0	0	0	0	0	0	1	0	2	2	3	0	d__Bacteria;p__Proteobacteria;c__Gammaproteobacteria;o__Methylococcales;f__Methylomonadaceae;g__Methylomonas
OTU1277	3	0	0	0	0	0	0	0	0	0	0	0	0	4	d__Bacteria;p__Chloroflexi;c__Chloroflexia;o__Thermomicrobiales;f__AKYG1722;g__norank
OTU1278	0	0	0	7	0	0	0	0	0	0	0	0	0	0	d__Bacteria;p__Desulfobacterota;c__uncultured;o__norank;f__norank;g__norank;s__uncultured bacterium
OTU1279	3	0	1	0	0	0	0	0	0	0	0	2	0	1	d__Bacteria;p__Actinobacteriota;c__Actinobacteria;o__Propionibacteriales;f__Nocardioidaceae;g__Nocardioides
OTU1280	0	0	2	1	0	3	0	0	0	1	0	0	0	0	d__Bacteria;p__Firmicutes;c__Clostridia;o__Oscillospirales;f__Ruminococcaceae;g__Phocea;s__uncultured bacterium
OTU1281	0	2	5	0	0	0	0	0	0	0	0	0	0	0	d__Bacteria;p__Verrucomicrobiota;c__Verrucomicrobiae;o__Opitutales;f__Opitutaceae
OTU1282	0	0	0	0	0	0	0	0	0	0	0	0	0	7	d__Bacteria;p__MBNT15;c__norank;o__norank;f__norank;g__norank
OTU1283	0	0	0	0	0	0	0	0	0	0	0	0	7	0	d__Bacteria;p__Firmicutes;c__Clostridia;o__Clostridia UCG-014;f__norank;g__norank;s__uncultured bacterium
OTU1284	0	0	0	1	2	0	0	0	0	0	0	0	4	0	d__Bacteria;p__Firmicutes;c__Clostridia;o__Peptococcales;f__Peptococcaceae;g__Peptococcus
OTU1285	0	0	0	0	0	0	0	0	0	0	0	7	0	0	d__Bacteria;p__Spirochaetota;c__Spirochaetia;o__Spirochaetales;f__Spirochaetaceae;g__Spirochaeta;s__uncultured bacterium
OTU1286	0	0	0	0	0	7	0	0	0	0	0	0	0	0	d__Bacteria;p__Bacteroidota;c__Bacteroidia;o__Bacteroidales;f__Prevotellaceae;g__Prevotellaceae UCG-004;s__uncultured bacterium
OTU1287	0	0	0	0	0	0	0	7	0	0	0	0	0	0	d__Bacteria;p__Desulfobacterota;c__Desulfovibrionia;o__Desulfovibrionales;f__Desulfovibrionaceae;g__Desulfovibrio;s__Desulfovibrio magneticus RS-1
OTU1288	0	0	0	7	0	0	0	0	0	0	0	0	0	0	d__Bacteria;p__Proteobacteria;c__Gammaproteobacteria;o__Burkholderiales;f__Rhodocyclaceae
OTU1289	0	0	0	0	0	0	0	0	7	0	0	0	0	0	d__Bacteria;p__Firmicutes;c__Clostridia;o__Lachnospirales;f__Lachnospiraceae;g__Roseburia;s__uncultured bacterium
OTU1290	0	0	0	0	2	0	0	4	0	0	0	0	0	1	d__Bacteria;p__Firmicutes;c__Clostridia;o__Oscillospirales;f__Oscillospiraceae;g__NK4A214 group;s__uncultured bacterium
OTU1291	0	0	0	0	0	0	0	7	0	0	0	0	0	0	d__Bacteria;p__Actinobacteriota;c__MB-A2-108;o__norank;f__norank;g__norank;s__uncultured bacterium
OTU1292	0	1	0	0	0	0	0	3	0	0	0	0	1	2	d__Bacteria;p__Nitrospirota;c__4-29-1;o__norank;f__norank;g__norank;s__uncultured bacterium
OTU1293	0	0	0	0	0	0	0	0	7	0	0	0	0	0	d__Bacteria;p__Actinobacteriota;c__Acidimicrobiia;o__Microtrichales;f__Ilumatobacteraceae;g__uncultured;s__uncultured bacterium
OTU1294	7	0	0	0	0	0	0	0	0	0	0	0	0	0	d__Bacteria;p__Cyanobacteria;c__Cyanobacteriia;o__Oxyphotobacteria Incertae Sedis;f__Unknown Family;g__Leptolyngbya EcFYyyy-00;s__uncultured bacterium
OTU1295	0	0	0	7	0	0	0	0	0	0	0	0	0	0	d__Bacteria;p__Proteobacteria;c__Alphaproteobacteria;o__Rhodospirillales;f__Magnetospiraceae;g__uncultured;s__uncultured Alphaproteobacteria bacterium
OTU1296	3	0	0	0	0	0	0	0	0	0	0	4	0	0	d__Bacteria;p__Bacteroidota;c__Bacteroidia;o__Bacteroidales;f__Rikenellaceae;g__Alistipes;s__uncultured bacterium
OTU1297	0	0	2	1	0	4	0	0	0	0	0	0	0	0	d__Bacteria;p__Firmicutes;c__Clostridia;o__Monoglobales;f__Monoglobaceae;g__Monoglobus;s__uncultured bacterium
OTU1298	0	0	0	0	0	0	0	7	0	0	0	0	0	0	d__Bacteria;p__Proteobacteria;c__Gammaproteobacteria;o__Burkholderiales;f__Comamonadaceae;g__Aquabacterium;s__uncultured bacterium
OTU1299	3	0	0	4	0	0	0	0	0	0	0	0	0	0	d__Bacteria;p__Actinobacteriota;c__Actinobacteria;o__Frankiales;f__Geodermatophilaceae;g__Blastococcus;s__uncultured bacterium
OTU1300	0	0	0	0	0	0	0	0	0	0	0	7	0	0	d__Bacteria;p__Acidobacteriota;c__Vicinamibacteria;o__Vicinamibacterales;f__Vicinamibacteraceae;g__Luteitalea;s__uncultured bacterium
OTU1301	0	0	0	0	0	0	0	0	0	0	0	7	0	0	d__Bacteria;p__Caldatribacteriota;c__JS1;o__norank;f__norank;g__norank;s__uncultured bacterium
OTU1302	0	0	0	0	0	0	0	0	0	0	0	0	0	7	d__Bacteria;p__Myxococcota;c__Polyangia;o__Nannocystales;f__Nannocystaceae
OTU1303	1	0	0	0	1	0	0	3	2	0	0	0	0	0	d__Bacteria;p__Firmicutes;c__Clostridia;o__Monoglobales;f__Monoglobaceae;g__Monoglobus;s__uncultured bacterium
OTU1304	0	0	0	0	0	0	0	0	0	0	0	7	0	0	d__Bacteria;p__Actinobacteriota;c__Thermoleophilia;o__Solirubrobacterales;f__Solirubrobacteraceae;g__Solirubrobacter;s__uncultured bacterium
OTU1305	0	0	0	0	1	0	0	0	0	0	0	6	0	0	d__Bacteria;p__Firmicutes;c__Clostridia;o__Oscillospirales;f__[Eubacterium] coprostanoligenes group;g__norank
OTU1306	2	0	0	0	0	0	0	5	0	0	0	0	0	0	d__Bacteria;p__Acidobacteriota;c__Vicinamibacteria;o__Vicinamibacterales;f__uncultured;g__norank;s__uncultured bacterium
OTU1307	0	7	0	0	0	0	0	0	0	0	0	0	0	0	d__Bacteria;p__Firmicutes;c__Clostridia;o__Peptostreptococcales-Tissierellales;f__Anaerovoracaceae;g__[Eubacterium] brachy group;s__uncultured bacterium
OTU1308	0	0	3	0	0	0	0	0	0	3	0	0	0	1	d__Bacteria;p__Firmicutes;c__Clostridia;o__Lachnospirales;f__Lachnospiraceae;g__uncultured;s__uncultured bacterium
OTU1309	0	0	0	0	0	2	0	0	0	1	0	0	2	2	d__Bacteria;p__Firmicutes;c__Clostridia;o__Oscillospirales;f__[Eubacterium] coprostanoligenes group;g__norank;s__uncultured bacterium
OTU1310	0	0	6	1	0	0	0	0	0	0	0	0	0	0	d__Bacteria;p__Firmicutes;c__Clostridia;o__Clostridia vadinBB60 group;f__norank;g__norank;s__uncultured rumen bacterium
OTU1311	1	0	0	1	1	0	0	1	0	1	1	1	0	0	d__Bacteria;p__Firmicutes;c__Clostridia;o__Lachnospirales;f__Lachnospiraceae;g__[Ruminococcus] gauvreauii group;s__uncultured bacterium
OTU1312	0	0	0	0	0	0	0	0	0	0	0	0	2	5	d__Bacteria;p__Myxococcota;c__Myxococcia;o__Myxococcales;f__Anaeromyxobacteraceae;g__Anaeromyxobacter;s__uncultured bacterium
OTU1313	1	0	0	0	0	0	0	6	0	0	0	0	0	0	d__Bacteria;p__Myxococcota;c__Polyangia;o__Polyangiales;f__Sandaracinaceae;g__Sandaracinus;s__uncultured bacterium
OTU1314	3	0	0	0	0	0	2	0	0	0	0	0	2	0	d__Bacteria;p__Actinobacteriota;c__Coriobacteriia;o__Coriobacteriales;f__Coriobacteriaceae;g__Collinsella;s__uncultured bacterium
OTU1315	0	0	0	0	0	0	0	0	0	0	0	7	0	0	d__Bacteria;p__Proteobacteria;c__Gammaproteobacteria;o__Pseudomonadales;f__Moraxellaceae;g__Acinetobacter;s__Acinetobacter ursingii DSM 16037 = CIP 107286
OTU1316	0	0	0	0	1	6	0	0	0	0	0	0	0	0	d__Bacteria;p__Firmicutes;c__Clostridia;o__Oscillospirales;f__Ruminococcaceae;g__uncultured;s__uncultured bacterium
OTU1317	0	0	0	1	0	0	0	1	0	0	0	5	0	0	d__Bacteria;p__Firmicutes;c__Clostridia;o__Lachnospirales;f__Lachnospiraceae;g__Dorea;s__uncultured bacterium
OTU1318	0	0	0	0	0	2	0	0	0	2	2	0	0	0	d__Bacteria;p__Firmicutes;c__Clostridia;o__Oscillospirales;f__uncultured;g__norank;s__uncultured bacterium
OTU1319	1	0	0	0	0	2	0	1	0	0	2	0	0	0	d__Bacteria;p__Firmicutes;c__Clostridia;o__Lachnospirales;f__Lachnospiraceae;g__Lachnospiraceae FCS020 group
OTU1320	0	0	0	0	3	0	0	0	1	1	0	0	0	1	d__Bacteria;p__Firmicutes;c__Clostridia;o__Clostridiales;f__Clostridiaceae;g__Clostridium sensu stricto 6;s__Clostridium bornimense
OTU1321	0	0	0	0	0	0	0	0	0	0	0	6	0	0	d__Bacteria;p__Desulfobacterota;c__Desulfuromonadia;o__Desulfuromonadales
OTU1322	0	0	0	0	0	0	0	0	0	0	0	6	0	0	d__Bacteria;p__Myxococcota;c__Polyangia;o__VHS-B4-70;f__norank;g__norank;s__uncultured bacterium
OTU1323	0	0	1	0	0	0	0	0	0	0	0	0	5	0	d__Bacteria;p__Bacteroidota;c__Bacteroidia;o__Flavobacteriales;f__Crocinitomicaceae;g__Fluviicola;s__uncultured bacterium
OTU1324	0	0	0	0	0	0	0	0	4	0	1	0	1	0	d__Bacteria;p__Firmicutes;c__Clostridia;o__Oscillospirales;f__UCG-010;g__norank;s__uncultured bacterium
OTU1325	0	0	1	0	0	0	0	0	0	0	0	0	1	4	d__Bacteria;p__Fibrobacterota;c__Chitinivibrionia;o__uncultured;f__norank;g__norank;s__uncultured bacterium
OTU1326	0	0	0	0	6	0	0	0	0	0	0	0	0	0	d__Bacteria;p__Bacteroidota;c__Bacteroidia;o__Chitinophagales;f__Chitinophagaceae;g__Dinghuibacter;s__uncultured bacterium
OTU1327	0	0	0	0	0	1	0	0	0	0	0	0	1	4	d__Bacteria;p__Acidobacteriota;c__Acidobacteriae;o__Subgroup 2;f__norank;g__norank;s__uncultured bacterium
OTU1328	0	0	0	5	0	0	0	1	0	0	0	0	0	0	d__Bacteria;p__Bacteroidota;c__Bacteroidia;o__Bacteroidales;f__Prevotellaceae;g__Prevotellaceae UCG-003;s__uncultured bacterium
OTU1329	0	0	0	0	0	0	0	0	0	0	0	6	0	0	d__Bacteria;p__Firmicutes;c__Clostridia;o__Oscillospirales;f__Oscillospiraceae;g__uncultured;s__uncultured bacterium
OTU1330	0	0	0	0	0	0	0	0	0	0	0	6	0	0	d__Bacteria;p__Spirochaetota;c__Leptospirae;o__Leptospirales;f__Leptospiraceae;g__uncultured;s__uncultured bacterium
OTU1331	3	0	1	1	0	0	0	0	1	0	0	0	0	0	d__Bacteria;p__Firmicutes;c__Clostridia;o__Oscillospirales;f__Ruminococcaceae;g__Angelakisella
OTU1332	0	0	0	0	0	0	0	1	2	0	1	0	0	2	d__Bacteria;p__Firmicutes;c__Clostridia;o__Oscillospirales;f__[Eubacterium] coprostanoligenes group;g__norank;s__uncultured bacterium
OTU1333	0	0	0	0	0	0	0	0	0	0	0	6	0	0	d__Bacteria;p__Firmicutes;c__Clostridia;o__Christensenellales;f__Christensenellaceae;g__Christensenellaceae R-7 group;s__uncultured rumen bacterium
OTU1334	0	0	0	0	0	0	0	0	0	0	0	6	0	0	d__Bacteria;p__Bacteroidota;c__Kryptonia;o__Kryptoniales;f__BSV26;g__norank;s__uncultured bacterium
OTU1335	0	0	0	0	0	0	0	4	0	0	0	0	2	0	d__Bacteria;p__Firmicutes;c__Clostridia;o__Oscillospirales;f__Oscillospiraceae;g__Colidextribacter;s__uncultured bacterium
OTU1336	0	0	0	6	0	0	0	0	0	0	0	0	0	0	d__Bacteria;p__Proteobacteria;c__Gammaproteobacteria;o__Burkholderiales;f__Nitrosomonadaceae;g__MND1;s__uncultured bacterium
OTU1337	0	0	0	0	0	0	0	6	0	0	0	0	0	0	d__Bacteria;p__Bacteroidota;c__Kryptonia;o__Kryptoniales;f__BSV26;g__norank
OTU1338	0	0	4	0	0	1	0	0	0	0	1	0	0	0	d__Bacteria;p__Firmicutes;c__Clostridia;o__Oscillospirales;f__[Eubacterium] coprostanoligenes group;g__norank;s__uncultured bacterium
OTU1339	0	0	0	0	0	6	0	0	0	0	0	0	0	0	d__Bacteria;p__Proteobacteria;c__Gammaproteobacteria;o__Xanthomonadales;f__Rhodanobacteraceae;g__Luteibacter
OTU1340	0	0	0	0	0	0	0	0	1	1	0	0	0	4	d__Bacteria;p__Firmicutes;c__Clostridia;o__Oscillospirales;f__UCG-010;g__norank;s__uncultured bacterium
OTU1341	0	0	0	0	0	0	0	0	0	0	0	0	0	6	d__Bacteria;p__Proteobacteria;c__Gammaproteobacteria;o__Burkholderiales;f__SC-I-84;g__norank;s__uncultured bacterium
OTU1342	0	0	0	0	0	0	0	0	0	0	0	6	0	0	d__Bacteria;p__Proteobacteria;c__Gammaproteobacteria;o__Enterobacterales;f__Morganellaceae;g__Proteus
OTU1343	2	0	0	0	0	0	1	0	0	1	0	1	1	0	d__Bacteria;p__Firmicutes;c__Clostridia;o__Lachnospirales;f__Lachnospiraceae;g__Roseburia;s__uncultured bacterium
OTU1344	0	0	0	0	0	0	0	0	0	0	0	6	0	0	d__Bacteria;p__Acidobacteriota;c__Subgroup 18;o__norank;f__norank;g__norank
OTU1345	0	0	1	0	0	1	0	0	0	0	1	1	2	0	d__Bacteria;p__Firmicutes;c__Clostridia;o__Oscillospirales;f__Oscillospiraceae;g__UCG-005;s__uncultured bacterium
OTU1346	0	0	0	0	0	0	0	0	6	0	0	0	0	0	d__Bacteria;p__Firmicutes;c__Clostridia;o__Christensenellales;f__Christensenellaceae;g__Christensenellaceae R-7 group
OTU1347	0	0	0	0	0	0	0	6	0	0	0	0	0	0	d__Bacteria;p__Chloroflexi;c__Anaerolineae;o__Anaerolineales;f__Anaerolineaceae;g__uncultured;s__uncultured bacterium
OTU1348	0	0	0	0	0	0	0	0	0	0	0	6	0	0	d__Bacteria;p__Actinobacteriota;c__Coriobacteriia;o__Coriobacteriales;f__Atopobiaceae;g__uncultured;s__uncultured bacterium
OTU1349	0	0	4	0	0	0	0	0	0	0	0	2	0	0	d__Bacteria;p__Firmicutes;c__Clostridia;o__Eubacteriales;f__Eubacteriaceae;g__Eubacterium;s__Eubacterium limosum
OTU1350	0	0	0	0	0	0	0	6	0	0	0	0	0	0	d__Bacteria;p__Proteobacteria;c__Gammaproteobacteria;o__Burkholderiales;f__Rhodocyclaceae;g__uncultured;s__uncultured bacterium
OTU1351	2	0	0	0	0	0	0	0	2	0	0	0	2	0	d__Bacteria;p__Firmicutes;c__Clostridia;o__Monoglobales;f__Monoglobaceae;g__Monoglobus;s__uncultured bacterium
OTU1352	6	0	0	0	0	0	0	0	0	0	0	0	0	0	d__Bacteria;p__Acidobacteriota;c__Blastocatellia;o__DS-100;f__norank;g__norank;s__uncultured bacterium
OTU1353	0	0	0	6	0	0	0	0	0	0	0	0	0	0	d__Bacteria;p__Proteobacteria;c__Alphaproteobacteria;o__Azospirillales;f__Azospirillaceae;g__Azospirillum
OTU1354	0	0	0	0	0	0	0	4	0	0	0	0	1	1	d__Bacteria;p__Acidobacteriota;c__Acidobacteriae;o__GOUTB8;f__norank;g__norank;s__uncultured bacterium
OTU1355	0	0	0	0	0	0	0	0	6	0	0	0	0	0	d__Bacteria;p__Firmicutes;c__Clostridia;o__Peptococcales;f__Peptococcaceae;g__uncultured;s__uncultured bacterium
OTU1356	0	0	0	0	0	0	0	6	0	0	0	0	0	0	Unclassified
OTU1357	1	0	0	0	0	0	0	0	0	0	0	0	0	5	Unclassified
OTU1358	0	2	1	1	0	0	0	0	0	0	2	0	0	0	d__Bacteria;p__Deinococcota;c__Deinococci;o__Thermales;f__Thermaceae;g__Thermus
OTU1359	0	0	0	6	0	0	0	0	0	0	0	0	0	0	d__Bacteria;p__Actinobacteriota;c__Thermoleophilia;o__Solirubrobacterales;f__67-14;g__norank;s__uncultured bacterium
OTU1360	0	0	0	0	0	0	0	0	0	0	0	0	0	6	Unclassified
OTU1361	0	0	0	0	0	1	0	0	0	0	0	0	0	5	d__Bacteria;p__Proteobacteria;c__Gammaproteobacteria;o__Gammaproteobacteria Incertae Sedis;f__Unknown Family;g__Acidibacter;s__uncultured bacterium
OTU1362	0	0	4	0	0	1	0	0	0	1	0	0	0	0	d__Bacteria;p__Firmicutes;c__Clostridia;o__Oscillospirales;f__Ruminococcaceae;g__Anaerotruncus
OTU1363	0	0	0	0	0	0	0	0	0	0	0	6	0	0	d__Bacteria;p__Desulfobacterota;c__Syntrophorhabdia;o__Syntrophorhabdales;f__Syntrophorhabdaceae;g__Syntrophorhabdus
OTU1364	0	0	1	0	0	0	0	5	0	0	0	0	0	0	d__Bacteria;p__Nitrospirota;c__Thermodesulfovibrionia;o__uncultured;f__norank;g__norank;s__uncultured bacterium
OTU1365	3	0	0	0	0	0	0	3	0	0	0	0	0	0	d__Bacteria;p__Proteobacteria;c__Alphaproteobacteria;o__Rhizobiales;f__Beijerinckiaceae;g__Microvirga
OTU1366	0	0	0	0	0	0	0	0	4	1	0	0	1	0	d__Bacteria;p__Actinobacteriota;c__Coriobacteriia;o__Coriobacteriales;f__Coriobacteriales Incertae Sedis;g__uncultured;s__uncultured actinobacterium
OTU1367	0	0	0	0	0	2	0	0	0	0	1	0	3	0	d__Bacteria;p__Firmicutes;c__Clostridia;o__Oscillospirales;f__UCG-011;g__norank;s__uncultured bacterium
OTU1368	0	0	0	0	0	0	0	0	0	0	0	0	5	1	d__Bacteria;p__Acidobacteriota;c__Acidobacteriae
OTU1369	0	0	0	0	0	0	0	0	0	0	0	6	0	0	d__Bacteria;p__Bacteroidota;c__Bacteroidia;o__Bacteroidales;f__Prevotellaceae;g__Prevotellaceae UCG-001
OTU1370	0	0	0	0	0	0	0	0	0	0	0	6	0	0	d__Bacteria
OTU1371	0	0	0	0	0	0	0	0	0	0	0	6	0	0	d__Bacteria;p__Proteobacteria;c__Gammaproteobacteria;o__Xanthomonadales;f__Xanthomonadaceae;g__Arenimonas;s__uncultured bacterium
OTU1372	3	0	0	0	0	0	0	2	0	1	0	0	0	0	d__Bacteria;p__Firmicutes;c__Clostridia;o__Christensenellales;f__Christensenellaceae;g__uncultured;s__uncultured bacterium
OTU1373	0	0	0	0	0	0	0	6	0	0	0	0	0	0	d__Bacteria;p__Actinobacteriota;c__Acidimicrobiia;o__uncultured;f__norank;g__norank;s__uncultured bacterium
OTU1374	0	0	0	0	0	0	0	0	0	0	0	0	0	6	d__Bacteria;p__Methylomirabilota;c__Methylomirabilia;o__Rokubacteriales;f__norank;g__norank;s__uncultured bacterium
OTU1375	0	0	0	0	0	0	5	0	0	1	0	0	0	0	d__Bacteria;p__Firmicutes;c__Clostridia;o__Lachnospirales;f__Lachnospiraceae;g__Lachnospiraceae NK4A136 group;s__uncultured bacterium
OTU1376	0	0	1	0	0	0	0	1	0	0	0	4	0	0	d__Bacteria;p__Proteobacteria;c__Gammaproteobacteria;o__Burkholderiales;f__Methylophilaceae;g__Methylophilus
OTU1377	0	0	0	0	0	4	0	0	0	0	0	0	0	2	d__Bacteria;p__Cyanobacteria;c__Vampirivibrionia;o__Gastranaerophilales;f__norank;g__norank;s__uncultured bacterium
OTU1378	0	0	0	0	4	0	0	0	0	0	0	0	2	0	d__Bacteria;p__Actinobacteriota;c__Coriobacteriia;o__Coriobacteriales;f__Atopobiaceae;g__Olsenella;s__uncultured bacterium
OTU1379	0	0	0	0	0	0	0	0	0	0	0	6	0	0	d__Bacteria;p__Spirochaetota;c__Spirochaetia;o__Spirochaetales;f__Spirochaetaceae;g__uncultured;s__uncultured bacterium
OTU1380	0	0	0	6	0	0	0	0	0	0	0	0	0	0	d__Bacteria;p__Proteobacteria;c__Alphaproteobacteria;o__uncultured;f__norank;g__norank
OTU1381	0	0	0	0	0	0	0	5	0	0	0	1	0	0	Unclassified
OTU1382	0	0	0	0	0	0	0	3	0	0	1	2	0	0	d__Bacteria;p__Firmicutes;c__Clostridia;o__Christensenellales;f__Christensenellaceae;g__Christensenellaceae R-7 group;s__uncultured bacterium
OTU1383	0	0	0	0	0	0	0	4	0	0	0	0	2	0	d__Bacteria;p__Firmicutes;c__Clostridia;o__Oscillospirales;f__UCG-010;g__norank;s__uncultured bacterium
OTU1384	0	0	0	0	0	0	0	5	0	0	0	0	0	0	d__Bacteria;p__Verrucomicrobiota;c__Verrucomicrobiae;o__Pedosphaerales;f__Pedosphaeraceae;g__Ellin516;s__uncultured bacterium
OTU1385	0	0	0	0	0	0	0	0	0	0	0	4	1	0	d__Bacteria;p__Actinobacteriota;c__Actinobacteria;o__Micrococcales;f__Micrococcaceae;g__Nesterenkonia;s__Nesterenkonia sp.
OTU1386	0	1	0	0	1	1	0	0	1	0	1	0	0	0	d__Bacteria;p__Proteobacteria;c__Alphaproteobacteria;o__Elsterales;f__uncultured;g__norank;s__uncultured bacterium
OTU1387	1	0	0	0	1	0	0	0	0	1	1	0	1	0	d__Bacteria;p__Bacteroidota;c__Bacteroidia;o__Bacteroidales;f__Rikenellaceae;g__Alistipes
OTU1388	0	0	0	1	0	0	0	0	0	0	0	0	0	4	d__Bacteria;p__Firmicutes;c__Negativicutes;o__Veillonellales-Selenomonadales;f__Selenomonadaceae;g__Anaerovibrio;s__uncultured bacterium
OTU1389	0	0	0	0	0	0	0	0	0	0	0	5	0	0	d__Bacteria;p__Dependentiae;c__Babeliae;o__Babeliales;f__norank;g__norank;s__uncultured bacterium
OTU1390	5	0	0	0	0	0	0	0	0	0	0	0	0	0	d__Bacteria;p__Firmicutes;c__Clostridia;o__Oscillospirales;f__Ruminococcaceae;g__Ruminococcus;s__uncultured bacterium
OTU1391	0	0	0	0	0	0	0	3	0	0	0	2	0	0	d__Bacteria;p__Proteobacteria;c__Gammaproteobacteria;o__Burkholderiales;f__Comamonadaceae;g__Aquabacterium;s__Aquabacterium olei
OTU1392	0	0	0	0	0	0	0	0	0	0	0	3	2	0	d__Bacteria;p__Proteobacteria;c__Alphaproteobacteria;o__Sphingomonadales;f__Sphingomonadaceae;g__Erythrobacter
OTU1393	3	0	1	0	0	0	0	0	0	0	0	0	0	1	d__Bacteria;p__Firmicutes;c__Clostridia;o__Lachnospirales;f__Lachnospiraceae;g__Roseburia;s__uncultured bacterium
OTU1394	0	0	5	0	0	0	0	0	0	0	0	0	0	0	d__Bacteria;p__Bacteroidota;c__Bacteroidia;o__Bacteroidales;f__Prevotellaceae;g__Prevotella;s__uncultured rumen bacterium
OTU1395	0	1	0	0	1	0	1	0	0	0	0	0	2	0	d__Bacteria;p__Acidobacteriota;c__Acidobacteriae;o__Subgroup 2;f__norank;g__norank;s__uncultured bacterium
OTU1396	0	0	0	0	0	0	2	0	0	0	0	0	3	0	d__Bacteria;p__Firmicutes;c__Clostridia;o__Monoglobales;f__Monoglobaceae;g__Monoglobus;s__uncultured bacterium
OTU1397	0	0	0	0	0	0	0	5	0	0	0	0	0	0	d__Bacteria;p__Nitrospirota;c__Thermodesulfovibrionia;o__uncultured;f__norank;g__norank;s__uncultured bacterium
OTU1398	0	0	0	0	0	0	0	5	0	0	0	0	0	0	d__Bacteria;p__Acidobacteriota;c__Vicinamibacteria;o__Vicinamibacterales;f__uncultured;g__norank;s__uncultured Acidobacteria bacterium
OTU1399	0	0	0	1	0	0	3	0	0	0	0	0	1	0	d__Bacteria;p__Firmicutes;c__Clostridia;o__Oscillospirales;f__Ruminococcaceae;g__uncultured;s__uncultured bacterium
OTU1400	0	0	0	0	0	0	0	5	0	0	0	0	0	0	d__Bacteria;p__Bdellovibrionota;c__Oligoflexia;o__Silvanigrellales;f__Silvanigrellaceae;g__Silvanigrella
OTU1401	0	0	0	0	0	2	0	0	0	0	0	3	0	0	d__Bacteria;p__Firmicutes;c__Clostridia;o__Oscillospirales;f__[Eubacterium] coprostanoligenes group;g__norank;s__uncultured rumen bacterium
OTU1402	1	0	0	0	0	0	1	0	0	3	0	0	0	0	d__Bacteria;p__Firmicutes;c__Clostridia;o__Oscillospirales;f__Ruminococcaceae;g__uncultured;s__uncultured bacterium
OTU1403	0	2	0	0	0	0	0	0	0	0	0	0	0	3	d__Bacteria;p__Chloroflexi;c__Anaerolineae;o__Anaerolineales;f__Anaerolineaceae;g__Anaerolinea
OTU1404	0	0	0	0	0	0	0	0	0	0	0	5	0	0	d__Bacteria;p__Myxococcota;c__Myxococcia;o__Myxococcales;f__Anaeromyxobacteraceae;g__Anaeromyxobacter;s__uncultured bacterium
OTU1405	0	0	0	0	0	0	0	5	0	0	0	0	0	0	d__Bacteria;p__Myxococcota;c__Myxococcia;o__Myxococcales;f__Myxococcaceae;g__Myxococcus;s__Pyxidicoccus fallax
OTU1406	1	0	0	0	0	1	0	0	0	2	1	0	0	0	d__Bacteria;p__Firmicutes;c__Clostridia;o__Lachnospirales;f__Lachnospiraceae;g__uncultured;s__uncultured bacterium
OTU1407	0	0	0	0	0	0	0	0	0	0	0	4	0	1	d__Bacteria;p__Dadabacteria;c__Dadabacteriia;o__Dadabacteriales;f__norank;g__norank;s__uncultured bacterium
OTU1408	0	0	0	0	0	0	0	0	0	0	0	5	0	0	d__Bacteria;p__Proteobacteria;c__Gammaproteobacteria;o__Burkholderiales;f__Alcaligenaceae;g__Alcaligenes
OTU1409	0	0	0	0	0	0	0	0	0	0	0	5	0	0	d__Bacteria;p__Bacteroidota;c__Bacteroidia;o__Bacteroidales;f__Bacteroidetes vadinHA17;g__norank
OTU1410	0	0	5	0	0	0	0	0	0	0	0	0	0	0	d__Bacteria;p__Bacteroidota;c__Bacteroidia;o__Bacteroidales;f__Prevotellaceae;g__Prevotellaceae UCG-003;s__uncultured rumen bacterium
OTU1411	0	0	0	0	0	0	0	0	0	0	0	0	2	3	d__Bacteria;p__Nitrospirota;c__Thermodesulfovibrionia;o__uncultured;f__norank;g__norank;s__uncultured bacterium
OTU1412	0	0	5	0	0	0	0	0	0	0	0	0	0	0	d__Bacteria;p__Bacteroidota;c__Bacteroidia;o__Bacteroidales;f__F082;g__norank;s__uncultured rumen bacterium
OTU1413	0	0	0	0	0	0	0	5	0	0	0	0	0	0	d__Bacteria;p__Bacteroidota;c__Bacteroidia;o__Bacteroidales;f__Bacteroidetes vadinHA17;g__norank;s__uncultured bacterium
OTU1414	0	0	1	2	0	0	0	0	0	0	0	2	0	0	d__Bacteria;p__Bacteroidota;c__Bacteroidia;o__Bacteroidales;f__Bacteroidaceae;g__Bacteroides;s__uncultured bacterium
OTU1415	0	0	0	0	0	0	0	0	0	0	0	0	0	5	Unclassified
OTU1416	3	0	0	0	1	0	0	0	0	0	0	0	0	1	d__Bacteria;p__Firmicutes;c__Clostridia;o__Oscillospirales;f__Oscillospiraceae;g__Oscillospira;s__uncultured organism
OTU1417	0	0	5	0	0	0	0	0	0	0	0	0	0	0	d__Bacteria;p__Proteobacteria;c__Gammaproteobacteria;o__Xanthomonadales;f__Xanthomonadaceae;g__Pseudoxanthomonas
OTU1418	0	0	0	0	0	0	0	0	0	0	0	5	0	0	d__Bacteria;p__Desulfobacterota;c__Desulfobulbia;o__Desulfobulbales;f__Desulfocapsaceae;g__Desulfopila
OTU1419	0	0	0	0	0	0	0	0	0	0	0	0	1	4	d__Bacteria;p__Chloroflexi;c__Dehalococcoidia;o__661239;f__norank;g__norank;s__uncultured bacterium
OTU1420	0	0	0	0	0	0	0	5	0	0	0	0	0	0	d__Bacteria;p__Proteobacteria;c__Gammaproteobacteria;o__Methylococcales;f__Methylomonadaceae;g__Crenothrix;s__uncultured bacterium
OTU1421	0	0	0	0	0	0	0	5	0	0	0	0	0	0	d__Bacteria;p__Proteobacteria;c__Gammaproteobacteria;o__Burkholderiales;f__Sutterellaceae;g__uncultured
OTU1422	0	0	0	0	0	0	0	0	0	0	0	0	0	5	d__Bacteria;p__Proteobacteria;c__Gammaproteobacteria;o__Burkholderiales;f__Oxalobacteraceae;g__uncultured;s__uncultured bacterium
OTU1423	0	0	3	0	2	0	0	0	0	0	0	0	0	0	d__Bacteria;p__Firmicutes;c__Clostridia;o__Oscillospirales;f__Oscillospiraceae
OTU1424	0	0	0	0	0	0	0	0	0	2	1	0	1	1	d__Bacteria;p__Firmicutes;c__Clostridia;o__Oscillospirales;f__UCG-010;g__norank;s__uncultured bacterium
OTU1425	0	1	0	0	0	0	0	0	0	0	0	0	3	1	d__Bacteria;p__Proteobacteria;c__Alphaproteobacteria;o__Rhizobiales;f__Methyloligellaceae;g__uncultured;s__uncultured bacterium
OTU1426	0	0	0	0	0	0	0	0	0	0	0	5	0	0	d__Bacteria;p__Acidobacteriota;c__Subgroup 22;o__norank;f__norank;g__norank;s__uncultured bacterium
OTU1427	0	0	0	0	1	0	0	0	1	0	0	0	2	1	d__Bacteria;p__Bacteroidota;c__Kryptonia;o__Kryptoniales;f__BSV26;g__norank;s__uncultured bacterium
OTU1428	1	0	0	1	1	0	0	0	0	0	0	0	0	2	d__Bacteria;p__Synergistota;c__Synergistia;o__Synergistales;f__Synergistaceae;g__Cloacibacillus
OTU1429	5	0	0	0	0	0	0	0	0	0	0	0	0	0	d__Bacteria;p__Firmicutes;c__Clostridia;o__Peptostreptococcales-Tissierellales;f__Anaerovoracaceae;g__Amnipila
OTU1430	1	0	0	1	0	0	0	0	1	1	0	0	0	1	d__Bacteria;p__Firmicutes;c__Clostridia;o__Christensenellales;f__Christensenellaceae;g__Christensenellaceae R-7 group;s__uncultured bacterium
OTU1431	0	0	0	0	0	0	0	0	0	0	0	0	0	5	d__Bacteria;p__Proteobacteria;c__Gammaproteobacteria;o__Burkholderiales;f__Nitrosomonadaceae;g__mle1-7;s__uncultured bacterium
OTU1432	0	0	0	0	0	0	0	0	0	0	0	0	0	5	d__Bacteria;p__GAL15;c__norank;o__norank;f__norank;g__norank;s__uncultured bacterium
OTU1433	0	0	0	0	0	0	0	5	0	0	0	0	0	0	d__Bacteria;p__Firmicutes;c__Clostridia;o__Lachnospirales;f__Lachnospiraceae;g__GCA-900066575;s__uncultured bacterium
OTU1434	0	0	0	0	0	5	0	0	0	0	0	0	0	0	d__Bacteria;p__Spirochaetota;c__Spirochaetia;o__Spirochaetales;f__Spirochaetaceae;g__Treponema;s__uncultured bacterium
OTU1435	3	0	0	0	2	0	0	0	0	0	0	0	0	0	d__Bacteria;p__Bacteroidota;c__Bacteroidia;o__Bacteroidales;f__Marinifilaceae;g__Butyricimonas
OTU1436	0	0	0	0	0	0	0	5	0	0	0	0	0	0	d__Bacteria;p__Nitrospirota;c__Thermodesulfovibrionia;o__uncultured;f__norank;g__norank;s__uncultured bacterium
OTU1437	0	0	0	0	0	0	0	0	0	0	0	0	0	5	d__Bacteria;p__Acidobacteriota;c__Vicinamibacteria;o__Vicinamibacterales;f__uncultured;g__norank;s__uncultured Acidobacteria bacterium
OTU1438	0	0	0	0	0	0	0	5	0	0	0	0	0	0	d__Bacteria;p__Proteobacteria;c__Alphaproteobacteria;o__Rickettsiales;f__Mitochondria;g__norank;s__uncultured rumen bacterium
OTU1439	0	0	0	0	0	0	0	0	0	0	0	0	0	5	d__Bacteria;p__Bacteroidota;c__Bacteroidia;o__Flavobacteriales;f__Flavobacteriaceae;g__Flavobacterium
OTU1440	2	0	0	0	0	0	0	0	0	2	0	0	0	0	d__Bacteria;p__Desulfobacterota;c__Desulfovibrionia;o__Desulfovibrionales;f__Desulfovibrionaceae;g__Desulfovibrio;s__Desulfovibrio fairfieldensis
OTU1441	0	0	0	0	0	0	0	0	0	0	0	4	0	0	d__Bacteria;p__Firmicutes;c__Bacilli;o__RF39;f__norank;g__norank;s__uncultured bacterium
OTU1442	0	0	4	0	0	0	0	0	0	0	0	0	0	0	d__Bacteria;p__Proteobacteria;c__Gammaproteobacteria;o__Pseudomonadales;f__Moraxellaceae;g__Acinetobacter;s__Acinetobacter sp. SWBY1
OTU1443	0	0	0	0	0	0	4	0	0	0	0	0	0	0	d__Bacteria;p__Firmicutes;c__Bacilli;o__Aneurinibacillales;f__Aneurinibacillaceae;g__Aneurinibacillus;s__Aneurinibacillus migulanus
OTU1444	0	0	0	4	0	0	0	0	0	0	0	0	0	0	d__Bacteria;p__Cyanobacteria;c__Vampirivibrionia;o__Gastranaerophilales;f__norank;g__norank;s__uncultured bacterium
OTU1445	0	0	0	0	0	0	0	0	0	0	0	0	1	3	d__Bacteria;p__Desulfobacterota;c__Desulfobaccia;o__Desulfobaccales;f__Desulfobaccaceae;g__Desulfobacca;s__uncultured bacterium
OTU1446	0	0	0	0	0	0	0	0	0	0	0	0	0	4	d__Bacteria;p__Latescibacterota;c__norank;o__norank;f__norank;g__norank;s__uncultured bacterium
OTU1447	1	0	0	0	0	0	0	0	0	0	0	0	0	3	d__Bacteria;p__Firmicutes;c__Clostridia;o__Oscillospirales;f__uncultured;g__norank;s__uncultured bacterium
OTU1448	0	0	0	0	0	0	0	4	0	0	0	0	0	0	d__Bacteria;p__Firmicutes;c__Bacilli;o__RF39;f__norank;g__norank;s__uncultured bacterium
OTU1449	0	0	0	0	0	0	0	0	0	0	0	0	1	3	d__Bacteria;p__Desulfobacterota;c__Syntrophia;o__Syntrophales;f__Syntrophaceae;g__Syntrophus
OTU1450	0	0	4	0	0	0	0	0	0	0	0	0	0	0	d__Bacteria;p__Bacteroidota;c__Bacteroidia;o__Bacteroidales;f__uncultured;g__norank;s__uncultured bacterium
OTU1451	0	0	0	0	0	0	0	0	3	0	1	0	0	0	d__Bacteria;p__Firmicutes;c__Clostridia;o__Christensenellales;f__Christensenellaceae;g__Christensenellaceae R-7 group;s__uncultured bacterium
OTU1452	0	0	0	0	0	1	0	0	0	0	0	0	2	1	d__Bacteria;p__Acidobacteriota;c__Acidobacteriae;o__Acidobacteriales;f__uncultured;g__norank;s__uncultured bacterium
OTU1453	0	0	0	0	0	0	0	0	0	0	0	0	0	4	d__Bacteria;p__Gemmatimonadota;c__Gemmatimonadetes;o__Gemmatimonadales;f__Gemmatimonadaceae;g__uncultured;s__uncultured bacterium
OTU1454	0	0	0	0	0	0	0	0	0	0	0	0	3	1	d__Bacteria;p__Verrucomicrobiota;c__Verrucomicrobiae;o__Pedosphaerales;f__Pedosphaeraceae;g__norank;s__uncultured Verrucomicrobia bacterium
OTU1455	0	0	0	4	0	0	0	0	0	0	0	0	0	0	d__Bacteria;p__Firmicutes;c__Clostridia;o__Lachnospirales;f__Lachnospiraceae;g__[Ruminococcus] gauvreauii group;s__uncultured bacterium
OTU1456	0	0	0	0	0	0	0	4	0	0	0	0	0	0	d__Bacteria;p__Chloroflexi;c__KD4-96;o__norank;f__norank;g__norank;s__uncultured Chloroflexi bacterium
OTU1457	0	0	0	4	0	0	0	0	0	0	0	0	0	0	d__Bacteria;p__SAR324 clade(Marine group B);c__norank;o__norank;f__norank;g__norank;s__uncultured delta proteobacterium
OTU1458	2	0	1	0	0	0	0	1	0	0	0	0	0	0	d__Bacteria;p__Firmicutes;c__Bacilli;o__Lactobacillales;f__Lactobacillaceae;g__Lacticaseibacillus
OTU1459	0	0	0	0	0	0	0	4	0	0	0	0	0	0	d__Bacteria;p__Gemmatimonadota;c__Gemmatimonadetes;o__Gemmatimonadales;f__Gemmatimonadaceae;g__uncultured;s__uncultured Gemmatimonadetes bacterium
OTU1460	0	0	2	0	0	0	0	0	0	0	2	0	0	0	d__Bacteria;p__Actinobacteriota;c__Actinobacteria;o__Corynebacteriales;f__Nocardiaceae;g__Gordonia;s__Gordonia terrae
OTU1461	0	0	0	0	0	0	0	0	0	0	0	0	0	4	d__Bacteria;p__Acidobacteriota;c__Acidobacteriae;o__Bryobacterales;f__Bryobacteraceae;g__Bryobacter
OTU1462	0	0	4	0	0	0	0	0	0	0	0	0	0	0	d__Bacteria;p__Proteobacteria;c__Gammaproteobacteria;o__Burkholderiales;f__Comamonadaceae;g__Candidatus Symbiobacter
OTU1463	0	0	0	0	0	0	0	0	4	0	0	0	0	0	d__Bacteria;p__Firmicutes;c__Clostridia;o__Peptococcales;f__Peptococcaceae;g__uncultured;s__uncultured rumen bacterium
OTU1464	0	1	0	0	0	0	0	3	0	0	0	0	0	0	d__Bacteria;p__Proteobacteria;c__Gammaproteobacteria;o__Burkholderiales;f__SC-I-84;g__norank;s__uncultured bacterium
OTU1465	0	0	0	0	0	0	0	0	0	0	0	4	0	0	Unclassified
OTU1466	0	0	0	0	0	0	0	4	0	0	0	0	0	0	d__Bacteria;p__Proteobacteria;c__Gammaproteobacteria;o__Burkholderiales;f__Sulfuricellaceae;g__Sulfuricella;s__uncultured bacterium
OTU1467	0	0	0	3	0	0	0	0	0	1	0	0	0	0	d__Bacteria;p__Firmicutes;c__Clostridia;o__Oscillospirales;f__Hungateiclostridiaceae;g__Hydrogenoanaerobacterium;s__uncultured bacterium
OTU1468	1	0	0	0	0	0	0	0	0	0	0	0	0	3	d__Bacteria;p__Actinobacteriota;c__Acidimicrobiia;o__Actinomarinales;f__uncultured;g__norank;s__uncultured bacterium
OTU1469	0	0	0	0	0	0	0	0	0	0	0	0	0	4	d__Bacteria;p__Proteobacteria;c__Gammaproteobacteria;o__Xanthomonadales;f__Xanthomonadaceae;g__Lysobacter;s__uncultured bacterium
OTU1470	0	0	0	0	0	0	0	0	0	0	0	4	0	0	d__Bacteria;p__Desulfobacterota;c__Desulfobacteria;o__Desulfatiglandales;f__Desulfatiglandaceae;g__Desulfatiglans;s__uncultured bacterium
OTU1471	0	0	0	0	0	0	0	0	0	0	4	0	0	0	d__Bacteria;p__Firmicutes;c__Bacilli;o__RF39;f__norank;g__norank;s__uncultured bacterium
OTU1472	0	0	0	0	0	0	0	3	0	1	0	0	0	0	d__Bacteria;p__Campylobacterota;c__Campylobacteria;o__Campylobacterales;f__Sulfurimonadaceae;g__Sulfuricurvum
OTU1473	0	0	0	0	0	0	0	0	1	0	0	0	0	3	d__Bacteria;p__Proteobacteria;c__Gammaproteobacteria;o__Burkholderiales;f__TRA3-20;g__norank;s__uncultured bacterium
OTU1474	0	0	0	0	0	0	0	0	0	0	0	4	0	0	d__Bacteria;p__Bacteroidota;c__Bacteroidia;o__Bacteroidales;f__Bacteroidetes vadinHA17;g__norank;s__uncultured bacterium
OTU1475	0	0	0	0	0	0	0	2	2	0	0	0	0	0	d__Bacteria;p__Firmicutes;c__Clostridia;o__Oscillospirales;f__UCG-010;g__norank;s__uncultured rumen bacterium
OTU1476	1	0	0	0	0	0	0	0	0	1	0	0	2	0	d__Bacteria;p__Firmicutes;c__Clostridia;o__Clostridia vadinBB60 group;f__norank;g__norank;s__uncultured bacterium
OTU1477	0	0	0	3	0	0	0	0	0	1	0	0	0	0	d__Bacteria;p__Proteobacteria;c__Gammaproteobacteria;o__Burkholderiales;f__Comamonadaceae;g__Ottowia
OTU1478	0	0	0	0	0	0	0	4	0	0	0	0	0	0	d__Bacteria;p__Bacteroidota;c__Ignavibacteria;o__SJA-28;f__norank;g__norank;s__uncultured bacterium
OTU1479	0	0	0	0	0	0	0	0	0	0	0	0	2	2	d__Bacteria;p__Firmicutes;c__Clostridia;o__Clostridia vadinBB60 group;f__norank;g__norank;s__uncultured bacterium
OTU1480	0	0	0	0	0	0	0	0	0	0	0	0	0	4	d__Bacteria;p__Chloroflexi;c__Chloroflexia;o__Thermomicrobiales;f__JG30-KF-CM45;g__norank;s__uncultured bacterium
OTU1481	0	0	0	0	0	0	0	4	0	0	0	0	0	0	d__Bacteria;p__Actinobacteriota;c__Acidimicrobiia;o__Microtrichales;f__Ilumatobacteraceae;g__CL500-29 marine group;s__uncultured bacterium
OTU1482	0	0	0	0	0	0	0	0	0	0	0	0	1	3	d__Bacteria;p__Acidobacteriota;c__Acidobacteriae;o__Acidobacteriales;f__uncultured;g__norank;s__uncultured bacterium
OTU1483	0	0	0	0	0	0	0	0	0	0	0	0	0	4	d__Bacteria;p__Gemmatimonadota;c__Gemmatimonadetes;o__Gemmatimonadales;f__Gemmatimonadaceae;g__uncultured;s__uncultured bacterium
OTU1484	0	0	0	0	0	0	0	3	0	0	0	0	0	1	d__Bacteria;p__Proteobacteria;c__Gammaproteobacteria;o__Pseudomonadales;f__Pseudomonadaceae;g__Pseudomonas
OTU1485	0	0	0	0	0	0	0	0	3	0	0	0	1	0	d__Bacteria;p__Firmicutes;c__Clostridia;o__Monoglobales;f__Monoglobaceae;g__Monoglobus;s__uncultured bacterium
OTU1486	0	0	0	0	0	0	0	4	0	0	0	0	0	0	d__Bacteria;p__Bacteroidota;c__Bacteroidia;o__Bacteroidales;f__Prolixibacteraceae;g__uncultured;s__uncultured bacterium
OTU1487	0	0	0	0	0	0	0	4	0	0	0	0	0	0	d__Bacteria;p__Proteobacteria;c__Gammaproteobacteria;o__Pseudomonadales;f__Moraxellaceae;g__Cavicella
OTU1488	0	0	0	0	0	0	0	0	0	0	0	0	4	0	d__Bacteria;p__Firmicutes;c__Clostridia;o__Oscillospirales;f__UCG-010;g__norank;s__uncultured bacterium
OTU1489	0	0	0	0	4	0	0	0	0	0	0	0	0	0	d__Bacteria;p__Proteobacteria;c__Alphaproteobacteria;o__Acetobacterales;f__Acetobacteraceae;g__Roseomonas;s__Roseomonas gilardii
OTU1490	0	0	0	0	0	0	0	0	0	0	0	0	0	4	d__Bacteria;p__Proteobacteria;c__Alphaproteobacteria;o__Rhodobacterales;f__Rhodobacteraceae;g__uncultured;s__uncultured bacterium
OTU1491	0	0	0	0	0	0	0	0	0	0	0	0	0	4	d__Bacteria;p__Sva0485;c__norank;o__norank;f__norank;g__norank;s__uncultured delta proteobacterium
OTU1492	2	0	0	0	0	0	0	0	0	0	0	2	0	0	d__Bacteria;p__Firmicutes;c__Clostridia;o__Oscillospirales;f__Ruminococcaceae;g__Ruminococcus;s__uncultured bacterium
OTU1493	0	0	0	4	0	0	0	0	0	0	0	0	0	0	d__Bacteria;p__Gemmatimonadota;c__S0134 terrestrial group;o__norank;f__norank;g__norank;s__uncultured Gemmatimonadetes bacterium
OTU1494	0	0	0	0	4	0	0	0	0	0	0	0	0	0	d__Bacteria;p__Firmicutes;c__Clostridia;o__Peptostreptococcales-Tissierellales;f__Family XI;g__Finegoldia
OTU1495	0	0	4	0	0	0	0	0	0	0	0	0	0	0	d__Bacteria;p__Proteobacteria;c__Gammaproteobacteria;o__Xanthomonadales;f__Xanthomonadaceae;g__Lysobacter
OTU1496	0	0	0	0	0	0	0	4	0	0	0	0	0	0	d__Bacteria;p__Verrucomicrobiota;c__Verrucomicrobiae;o__Methylacidiphilales;f__Methylacidiphilaceae;g__uncultured;s__uncultured bacterium
OTU1497	1	0	0	0	0	0	0	2	0	0	0	0	0	0	d__Bacteria;p__Cyanobacteria;c__Cyanobacteriia;o__Chloroplast;f__norank;g__norank;s__uncultured bacterium
OTU1498	3	0	0	0	0	0	0	0	0	0	0	0	0	0	d__Bacteria;p__Proteobacteria;c__Gammaproteobacteria;o__Enterobacterales;f__Yersiniaceae;g__Serratia;s__bacterium
OTU1499	0	0	3	0	0	0	0	0	0	0	0	0	0	0	Unclassified
OTU1500	0	0	0	0	0	0	0	3	0	0	0	0	0	0	Unclassified
OTU1501	0	0	0	0	0	0	0	3	0	0	0	0	0	0	d__Bacteria;p__Firmicutes;c__Bacilli;o__RF39;f__norank;g__norank;s__uncultured bacterium
OTU1502	0	0	0	0	0	0	0	0	0	0	0	3	0	0	d__Bacteria;p__Myxococcota;c__Polyangia;o__Polyangiales;f__Polyangiaceae
OTU1503	0	0	0	0	0	0	0	0	0	0	0	0	3	0	d__Bacteria;p__Actinobacteriota;c__Actinobacteria;o__Kineosporiales;f__Kineosporiaceae;g__Quadrisphaera
OTU1504	0	0	0	0	0	0	0	3	0	0	0	0	0	0	d__Bacteria;p__Actinobacteriota;c__Actinobacteria;o__Frankiales;f__Sporichthyaceae;g__hgcI clade;s__uncultured bacterium
OTU1505	0	0	0	0	0	0	0	0	0	0	0	0	1	2	d__Bacteria;p__Gemmatimonadota;c__Gemmatimonadetes;o__Gemmatimonadales;f__Gemmatimonadaceae;g__uncultured;s__uncultured bacterium
OTU1506	3	0	0	0	0	0	0	0	0	0	0	0	0	0	d__Bacteria;p__Actinobacteriota;c__Thermoleophilia;o__Gaiellales;f__Gaiellaceae;g__Gaiella;s__uncultured bacterium
OTU1507	0	0	0	0	0	0	0	1	0	0	0	0	0	2	d__Bacteria;p__Firmicutes;c__Bacilli;o__Erysipelotrichales;f__Erysipelatoclostridiaceae;g__UCG-004;s__uncultured bacterium
OTU1508	0	0	0	0	0	0	0	0	0	0	0	0	1	2	d__Bacteria;p__Firmicutes;c__Bacilli;o__RF39;f__norank;g__norank;s__uncultured bacterium
OTU1509	0	0	0	0	0	0	0	0	0	0	0	3	0	0	d__Bacteria;p__Spirochaetota;c__Spirochaetia;o__Spirochaetales;f__Spirochaetaceae;g__Treponema
OTU1510	0	0	0	0	3	0	0	0	0	0	0	0	0	0	d__Bacteria;p__Actinobacteriota;c__Actinobacteria;o__Corynebacteriales;f__Corynebacteriaceae;g__Corynebacterium
OTU1511	0	0	0	0	0	1	0	0	0	1	0	0	1	0	d__Bacteria;p__Firmicutes;c__Bacilli;o__Lactobacillales;f__Streptococcaceae;g__Lactococcus
OTU1512	0	0	0	0	0	0	0	0	0	0	0	0	1	2	d__Bacteria;p__Verrucomicrobiota;c__Verrucomicrobiae;o__Pedosphaerales;f__Pedosphaeraceae;g__norank;s__uncultured bacterium
OTU1513	0	0	0	0	0	0	0	0	0	0	0	0	1	2	d__Bacteria;p__Firmicutes;c__Clostridia;o__Clostridia vadinBB60 group;f__norank;g__norank;s__uncultured bacterium
OTU1514	0	0	0	0	0	0	0	0	0	0	0	0	0	3	d__Bacteria;p__Chloroflexi;c__Gitt-GS-136;o__norank;f__norank;g__norank;s__uncultured bacterium
OTU1515	0	0	0	0	1	0	0	1	0	0	0	0	1	0	d__Bacteria;p__Firmicutes;c__Clostridia;o__Oscillospirales;f__Ruminococcaceae;g__Candidatus Soleaferrea
OTU1516	0	0	0	0	0	0	0	3	0	0	0	0	0	0	d__Bacteria;p__Acidobacteriota;c__Subgroup 25;o__norank;f__norank;g__norank;s__uncultured bacterium
OTU1517	3	0	0	0	0	0	0	0	0	0	0	0	0	0	d__Bacteria;p__Actinobacteriota;c__Actinobacteria;o__Pseudonocardiales;f__Pseudonocardiaceae;g__Pseudonocardia;s__uncultured bacterium
OTU1518	0	0	0	0	0	0	0	0	0	0	0	0	1	2	d__Bacteria;p__Chloroflexi;c__Dehalococcoidia;o__S085;f__norank;g__norank;s__uncultured bacterium
OTU1519	0	0	0	0	0	0	0	0	0	0	3	0	0	0	d__Bacteria;p__Firmicutes;c__Bacilli;o__RF39;f__norank;g__norank;s__uncultured bacterium
OTU1520	0	0	0	0	0	0	0	3	0	0	0	0	0	0	d__Bacteria;p__Dependentiae;c__Babeliae;o__Babeliales;f__norank;g__norank;s__uncultured bacterium
OTU1521	0	0	1	0	0	0	0	0	0	0	0	0	1	1	d__Bacteria;p__Bacteroidota;c__Bacteroidia;o__Chitinophagales;f__Chitinophagaceae;g__uncultured;s__uncultured bacterium
OTU1522	0	0	0	0	0	0	0	3	0	0	0	0	0	0	d__Bacteria;p__Proteobacteria;c__Alphaproteobacteria;o__Rhizobiales;f__Rhizobiaceae;g__uncultured;s__uncultured bacterium
OTU1523	0	0	0	0	0	0	0	0	0	0	0	0	0	3	d__Bacteria;p__Gemmatimonadota;c__BD2-11 terrestrial group;o__norank;f__norank;g__norank;s__uncultured bacterium
OTU1524	0	0	0	0	0	0	0	3	0	0	0	0	0	0	d__Bacteria;p__Desulfobacterota;c__Desulfobaccia;o__Desulfobaccales;f__Desulfobaccaceae;g__Desulfobacca;s__uncultured bacterium
OTU1525	0	0	0	0	0	2	0	0	0	0	1	0	0	0	d__Bacteria;p__Firmicutes;c__Clostridia;o__Lachnospirales;f__Lachnospiraceae;g__uncultured
OTU1526	0	0	0	0	0	0	0	3	0	0	0	0	0	0	Unclassified
OTU1527	0	0	1	0	0	0	0	0	2	0	0	0	0	0	d__Bacteria;p__Proteobacteria;c__Gammaproteobacteria;o__Xanthomonadales;f__Xanthomonadaceae;g__Vulcaniibacterium;s__uncultured bacterium
OTU1528	0	0	0	0	0	0	0	0	0	0	0	3	0	0	d__Bacteria;p__Firmicutes;c__Bacilli;o__Erysipelotrichales;f__Erysipelotrichaceae;g__Solobacterium;s__uncultured bacterium
OTU1529	0	0	0	0	0	0	0	3	0	0	0	0	0	0	d__Bacteria;p__Firmicutes;c__Bacilli;o__Lactobacillales;f__Lactobacillaceae;g__Pediococcus;s__Pediococcus ethanolidurans
OTU1530	0	0	0	0	0	0	0	0	0	0	0	3	0	0	d__Bacteria;p__Nitrospirota;c__Nitrospiria;o__Nitrospirales;f__Nitrospiraceae;g__Nitrospira;s__uncultured bacterium
OTU1531	0	0	3	0	0	0	0	0	0	0	0	0	0	0	d__Bacteria;p__Proteobacteria;c__Alphaproteobacteria;o__Rhizobiales;f__Rhizobiaceae;g__Aminobacter
OTU1532	0	0	0	0	0	0	0	0	3	0	0	0	0	0	d__Bacteria;p__Cyanobacteria;c__Vampirivibrionia;o__Gastranaerophilales;f__norank;g__norank
OTU1533	0	0	0	0	0	0	0	0	2	0	1	0	0	0	d__Bacteria;p__Firmicutes;c__Clostridia;o__Peptostreptococcales-Tissierellales;f__Anaerovoracaceae;g__Mogibacterium;s__uncultured rumen bacterium
OTU1534	0	0	0	0	0	0	0	3	0	0	0	0	0	0	d__Bacteria;p__Proteobacteria;c__Gammaproteobacteria;o__Burkholderiales;f__Oxalobacteraceae;g__Massilia
OTU1535	0	0	0	0	0	0	0	0	0	0	0	3	0	0	d__Bacteria;p__Actinobacteriota;c__Coriobacteriia;o__OPB41;f__norank;g__norank;s__uncultured bacterium
OTU1536	0	0	0	0	0	0	0	0	0	0	1	0	0	2	d__Bacteria;p__Firmicutes;c__Clostridia;o__Clostridia vadinBB60 group;f__norank;g__norank;s__uncultured bacterium
OTU1537	0	0	0	0	0	0	0	0	0	0	0	3	0	0	Unclassified
OTU1538	0	0	3	0	0	0	0	0	0	0	0	0	0	0	d__Bacteria;p__Bacteroidota;c__Bacteroidia;o__Bacteroidales;f__p-251-o5;g__norank;s__uncultured bacterium
OTU1539	1	0	0	0	0	0	0	2	0	0	0	0	0	0	d__Bacteria;p__Cyanobacteria;c__Cyanobacteriia;o__Chloroplast;f__norank;g__norank;s__uncultured eukaryote
OTU1540	1	0	0	0	0	0	0	0	0	0	0	2	0	0	d__Bacteria;p__Proteobacteria;c__Gammaproteobacteria;o__Xanthomonadales;f__Xanthomonadaceae;g__Lysobacter
OTU1541	0	0	0	0	0	2	0	0	0	1	0	0	0	0	d__Bacteria;p__Firmicutes;c__Clostridia;o__Oscillospirales;f__Butyricicoccaceae;g__Butyricicoccus;s__uncultured bacterium
OTU1542	0	0	0	2	0	0	0	0	1	0	0	0	0	0	d__Bacteria;p__Acidobacteriota;c__Subgroup 21;o__norank;f__norank;g__norank;s__uncultured bacterium
OTU1543	0	0	0	0	0	0	0	0	0	0	0	0	0	3	d__Bacteria;p__Firmicutes;c__Clostridia;o__Peptostreptococcales-Tissierellales;f__Anaerovoracaceae;g__Anaerovorax;s__uncultured bacterium
OTU1544	0	0	0	0	0	0	0	3	0	0	0	0	0	0	d__Bacteria;p__Acidobacteriota;c__Subgroup 18;o__norank;f__norank;g__norank;s__uncultured bacterium
OTU1545	3	0	0	0	0	0	0	0	0	0	0	0	0	0	d__Bacteria;p__Firmicutes;c__Clostridia;o__Oscillospirales;f__Ruminococcaceae;g__uncultured;s__uncultured bacterium
OTU1546	0	0	0	0	0	0	0	0	0	0	0	0	2	1	d__Bacteria;p__Gemmatimonadota;c__Gemmatimonadetes;o__Gemmatimonadales;f__Gemmatimonadaceae;g__uncultured;s__uncultured bacterium
OTU1547	0	0	0	0	0	0	0	0	0	0	0	0	0	3	d__Bacteria;p__Firmicutes;c__Clostridia;o__Oscillospirales;f__UCG-010;g__norank;s__uncultured bacterium
OTU1548	0	0	0	3	0	0	0	0	0	0	0	0	0	0	d__Bacteria;p__Spirochaetota;c__Spirochaetia;o__Spirochaetales;f__Spirochaetaceae;g__Treponema;s__uncultured rumen bacterium
OTU1549	0	0	0	0	0	0	0	3	0	0	0	0	0	0	d__Bacteria;p__Chloroflexi;c__Anaerolineae;o__Anaerolineales;f__Anaerolineaceae;g__uncultured;s__uncultured bacterium
OTU1550	1	0	0	0	0	0	0	0	0	1	0	0	0	1	d__Bacteria;p__Firmicutes;c__Clostridia;o__Oscillospirales;f__Butyricicoccaceae;g__UCG-009;s__uncultured bacterium
OTU1551	0	0	0	0	0	0	0	0	0	0	0	2	0	0	d__Bacteria;p__Proteobacteria;c__Alphaproteobacteria;o__Rhodobacterales;f__Rhodobacteraceae;g__Tropicimonas;s__uncultured bacterium
OTU1552	0	0	0	0	0	0	0	0	0	0	0	0	2	0	d__Bacteria;p__Chloroflexi;c__SHA-26;o__norank;f__norank;g__norank
OTU1553	0	0	0	0	0	0	0	0	1	1	0	0	0	0	d__Bacteria;p__Firmicutes;c__Clostridia;o__Clostridia vadinBB60 group;f__norank;g__norank;s__uncultured bacterium
OTU1554	0	0	1	0	0	0	0	0	0	0	0	0	0	1	Unclassified
OTU1555	0	0	0	0	0	0	0	2	0	0	0	0	0	0	d__Bacteria;p__Proteobacteria;c__Alphaproteobacteria;o__Sphingomonadales;f__Sphingomonadaceae;g__Altererythrobacter;s__uncultured bacterium
OTU1556	0	0	0	0	0	0	0	0	0	0	0	1	1	0	d__Bacteria;p__Chloroflexi;c__Anaerolineae;o__Caldilineales;f__Caldilineaceae;g__uncultured;s__uncultured bacterium
OTU1557	0	0	0	2	0	0	0	0	0	0	0	0	0	0	d__Bacteria;p__Chloroflexi;c__Anaerolineae;o__RBG-13-54-9;f__norank;g__norank;s__uncultured bacterium
OTU1558	0	0	0	0	0	0	0	0	0	0	0	2	0	0	d__Bacteria;p__Proteobacteria;c__Gammaproteobacteria;o__Burkholderiales;f__Rhodocyclaceae;g__Sulfuritalea;s__uncultured bacterium
OTU1559	0	0	0	0	0	0	0	0	0	0	2	0	0	0	d__Bacteria;p__Bacteroidota;c__Bacteroidia;o__Bacteroidales;f__Prevotellaceae;g__Alloprevotella;s__uncultured bacterium
OTU1560	0	0	0	0	0	0	0	0	0	0	0	0	2	0	d__Bacteria;p__Firmicutes;c__Clostridia;o__Oscillospirales;f__Oscillospiraceae;g__uncultured;s__uncultured bacterium
OTU1561	0	0	0	0	0	0	0	0	0	0	0	2	0	0	d__Bacteria;p__Proteobacteria;c__Gammaproteobacteria;o__Burkholderiales;f__Alcaligenaceae;g__GKS98 freshwater group
OTU1562	0	0	0	0	0	0	0	0	0	0	0	0	0	2	d__Bacteria;p__Desulfobacterota;c__uncultured;o__norank;f__norank;g__norank;s__uncultured delta proteobacterium
OTU1563	0	0	0	0	0	0	0	2	0	0	0	0	0	0	d__Bacteria;p__Proteobacteria;c__Gammaproteobacteria;o__Burkholderiales;f__Comamonadaceae;g__Polaromonas;s__uncultured bacterium
OTU1564	1	0	0	0	0	1	0	0	0	0	0	0	0	0	d__Bacteria;p__Firmicutes;c__Clostridia;o__Oscillospirales;f__Ruminococcaceae;g__Paludicola
OTU1565	0	0	0	0	0	0	0	0	0	1	0	1	0	0	d__Bacteria;p__Firmicutes;c__Clostridia;o__Monoglobales;f__Monoglobaceae;g__Monoglobus;s__uncultured bacterium
OTU1566	0	0	0	0	0	0	0	0	0	0	0	0	2	0	d__Bacteria;p__Acidobacteriota;c__Subgroup 18;o__norank;f__norank;g__norank;s__uncultured bacterium
OTU1567	0	0	0	0	0	0	0	0	2	0	0	0	0	0	d__Bacteria;p__Proteobacteria;c__Gammaproteobacteria;o__Burkholderiales;f__Burkholderiaceae;g__Burkholderia-Caballeronia-Paraburkholderia;s__Paraburkholderia tropica
OTU1568	0	0	0	0	0	0	0	0	0	0	0	0	0	2	d__Bacteria;p__Planctomycetota;c__Pla4 lineage;o__norank;f__norank;g__norank;s__uncultured bacterium
OTU1569	0	0	0	0	0	0	0	0	0	0	0	2	0	0	d__Bacteria;p__Verrucomicrobiota;c__Verrucomicrobiae;o__Verrucomicrobiales;f__Akkermansiaceae;g__Akkermansia;s__uncultured bacterium
OTU1570	0	0	0	0	0	0	0	0	0	0	0	0	2	0	d__Bacteria;p__Patescibacteria;c__Saccharimonadia;o__Saccharimonadales;f__Saccharimonadaceae;g__TM7a;s__uncultured bacterium
OTU1571	0	0	0	0	0	0	0	2	0	0	0	0	0	0	d__Bacteria;p__Proteobacteria;c__Gammaproteobacteria;o__Burkholderiales;f__Rhodocyclaceae;g__Sulfuritalea;s__uncultured bacterium
OTU1572	0	0	0	1	0	0	0	0	0	0	1	0	0	0	d__Bacteria;p__Firmicutes;c__Clostridia;o__Oscillospirales;f__UCG-010;g__norank;s__uncultured bacterium
OTU1573	0	0	0	0	0	0	0	1	0	0	0	0	1	0	d__Bacteria;p__Chloroflexi;c__Anaerolineae;o__RBG-13-54-9;f__norank;g__norank;s__uncultured Anaerolineaceae bacterium
OTU1574	0	0	0	0	0	0	0	2	0	0	0	0	0	0	d__Bacteria;p__Acidobacteriota;c__Holophagae;o__Subgroup 7;f__norank;g__norank
OTU1575	0	0	0	0	0	0	0	0	0	0	0	0	0	2	d__Bacteria;p__Gemmatimonadota;c__Gemmatimonadetes;o__Gemmatimonadales;f__Gemmatimonadaceae;g__uncultured;s__uncultured bacterium
OTU1576	0	0	0	0	0	0	0	0	0	0	0	0	2	0	d__Bacteria;p__Bacteroidota;c__Bacteroidia;o__Cytophagales;f__Spirosomaceae;g__Dyadobacter
OTU1577	0	0	0	0	0	0	0	0	0	0	0	2	0	0	d__Bacteria;p__Desulfobacterota;c__Desulfomonilia;o__Desulfomonilales;f__Desulfomonilaceae;g__Desulfomonile;s__uncultured bacterium
OTU1578	0	0	0	0	0	0	0	2	0	0	0	0	0	0	d__Bacteria;p__Proteobacteria;c__Gammaproteobacteria;o__Burkholderiales;f__Burkholderiaceae;g__Limnobacter;s__Limnobacter litoralis
OTU1579	0	0	0	0	0	0	0	2	0	0	0	0	0	0	d__Bacteria;p__Firmicutes;c__Clostridia;o__Oscillospirales;f__Ruminococcaceae;g__Ruminococcus;s__uncultured bacterium
OTU1580	0	0	0	0	0	0	0	0	0	0	0	0	0	2	d__Bacteria;p__Firmicutes;c__Clostridia;o__Peptococcales;f__Peptococcaceae;g__Peptococcus;s__uncultured bacterium
OTU1581	0	0	1	0	0	0	0	0	0	0	0	0	1	0	d__Bacteria;p__Firmicutes;c__Clostridia;o__Lachnospirales;f__Lachnospiraceae;g__Roseburia;s__uncultured bacterium
OTU1582	1	0	0	1	0	0	0	0	0	0	0	0	0	0	d__Bacteria;p__Desulfobacterota;c__Desulfovibrionia;o__Desulfovibrionales;f__Desulfovibrionaceae;g__Bilophila;s__uncultured bacterium
OTU1583	0	0	0	0	0	0	1	0	0	0	0	0	0	1	d__Bacteria;p__Patescibacteria;c__Parcubacteria;o__Candidatus Jorgensenbacteria;f__norank;g__norank
OTU1584	0	0	0	1	0	0	0	0	0	0	1	0	0	0	d__Bacteria;p__Firmicutes;c__Clostridia;o__Oscillospirales;f__Ruminococcaceae;g__uncultured;s__uncultured bacterium
OTU1585	0	0	1	0	0	0	0	0	0	1	0	0	0	0	d__Bacteria;p__Firmicutes;c__Clostridia;o__Oscillospirales;f__Oscillospiraceae;g__V9D2013 group;s__uncultured rumen bacterium
OTU1586	0	0	0	2	0	0	0	0	0	0	0	0	0	0	d__Bacteria;p__Patescibacteria;c__Saccharimonadia;o__Saccharimonadales;f__LWQ8;g__norank;s__uncultured bacterium
OTU1587	2	0	0	0	0	0	0	0	0	0	0	0	0	0	d__Bacteria;p__Myxococcota;c__Polyangia;o__Haliangiales;f__Haliangiaceae;g__Haliangium;s__uncultured bacterium
OTU1588	0	0	0	0	0	0	0	0	0	2	0	0	0	0	d__Bacteria;p__Firmicutes;c__Limnochordia;o__B55-F-B-G02;f__norank;g__Hydrogenispora;s__uncultured bacterium
OTU1589	0	0	0	0	0	0	0	0	0	0	0	0	0	2	d__Bacteria;p__Proteobacteria;c__Gammaproteobacteria;o__Burkholderiales;f__Nitrosomonadaceae;g__MND1
OTU1590	0	0	0	0	0	0	0	0	0	0	0	0	0	2	d__Bacteria;p__Acidobacteriota;c__Subgroup 18;o__norank;f__norank;g__norank;s__uncultured bacterium
OTU1591	0	0	0	0	0	0	0	0	0	0	0	0	0	2	d__Bacteria;p__Proteobacteria;c__Gammaproteobacteria;o__Burkholderiales;f__Comamonadaceae;g__Comamonas;s__uncultured bacterium
OTU1592	0	0	0	0	0	0	0	0	0	0	0	2	0	0	d__Bacteria;p__Firmicutes;c__Clostridia;o__Oscillospirales;f__Ruminococcaceae;g__Candidatus Soleaferrea
